# Supplementary material for: BRD9 defines a SWI/SNF sub-complex and constitutes a specific vulnerability in malignant rhabdoid tumors
Source: Nat Commun. 2019 Apr 23;10:1881. doi: 10.1038/s41467-019-09891-7 (PMC6479050; doi:10.1038/s41467-019-09891-7)
Supplement: Supplementary file 4 — Source Data [file 41467_2019_9891_MOESM4_ESM.xls]

## Sheet: G401
Unique	Total	reference	Gene Symbol	AVG
57	62	P78527_PRKDC_HUMAN	PRKDC	2.7501
42	44	Q5TZA2_CROCC_HUMAN	CROCC	3.2591
37	45	Q14764_MVP_HUMAN	MVP	3.4048
26	30	P51532_SMCA4_HUMAN	SMARCA4	3.2083
25	25	P35580_MYH10_HUMAN	MYH10	3.4263
24	31	O60832_DKC1_HUMAN	DKC1	3.0795
24	30	P12956_XRCC6_HUMAN	XRCC6	2.9167
22	42	P08670_VIME_HUMAN	VIM	3.0676
22	33	P12107_COBA1_HUMAN	COL11A1	3.4671
22	29	P51659_DHB4_HUMAN	HSD17B4	3.39
21	29	Q92922_SMRC1_HUMAN	SMARCC1	2.9216
21	22	P21333_FLNA_HUMAN	FLNA	3.0068
20	25	Q96GM5_SMRD1_HUMAN	SMARCD1	3.12
20	24	Q14980_NUMA1_HUMAN	NUMA1	3.2038
20	21	P02545_LMNA_HUMAN	LMNA	3.197
19	27	P51531_SMCA2_HUMAN	SMARCA2	2.7281
19	20	Q92841_DDX17_HUMAN	DDX17	2.6777
18	24	Q13111_CAF1A_HUMAN	CHAF1A	3.1229
18	23	O00567_NOP56_HUMAN	NOP56	3.3292
18	20	P11940_PABP1_HUMAN	PABPC1	2.9587
17	22	Q9H8M2_BRD9_HUMAN	BRD9	2.8631
17	21	P06733_ENOA_HUMAN	ENO1	3.4823
17	17	Q9NZN5_ARHGC_HUMAN	ARHGEF12	2.9814
17	17	O75533_SF3B1_HUMAN	SF3B1	2.8021
16	22	P14618_KPYM_HUMAN	PKM	3.402
16	21	Q9NVI7_ATD3A_HUMAN	ATAD3A	3.2175
16	18	P13010_XRCC5_HUMAN	XRCC5	3.0412
16	17	Q9BQG0_MBB1A_HUMAN	MYBBP1A	2.7379
16	16	P25705_ATPA_HUMAN	ATP5A1	3.2437
16	16	Q09666_AHNK_HUMAN	AHNAK	3.2249
16	16	Q6P2Q9_PRP8_HUMAN	PRPF8	2.933
15	36	Q9HAN9_NMNA1_HUMAN	NMNAT1	2.6949
15	17	P06576_ATPB_HUMAN	ATP5B	3.3508
15	17	Q9NZM4_GSCR1_HUMAN	GLTSCR1	2.8488
15	17	P11387_TOP1_HUMAN	TOP1	2.7092
15	15	Q9UKK3_PARP4_HUMAN	PARP4	3.043
15	15	Q9UQ35_SRRM2_HUMAN	SRRM2	2.7876
14	21	Q9Y2X3_NOP58_HUMAN	NOP58	3.9301
14	15	P38646_GRP75_HUMAN	HSPA9	3.0324
14	14	P19338_NUCL_HUMAN	NCL	3.1454
14	14	P09874_PARP1_HUMAN	PARP1	3.1258
13	21	Q71U36_TBA1A_HUMAN	TUBA1A	3.2706
13	21	P68104_EF1A1_HUMAN	EEF1A1	2.9983
13	14	P52272_HNRPM_HUMAN	HNRNPM	3.172
13	13	Q14690_RRP5_HUMAN	PDCD11	2.9166
12	58	IGHG_RABIT		2.1801
12	20	Q07955_SRSF1_HUMAN	SRSF1	2.5443
12	17	Q14978_NOLC1_HUMAN	NOLC1	2.4026
12	14	P60842_IF4A1_HUMAN	EIF4A1	3.036
12	13	P11021_GRP78_HUMAN	HSPA5	3.2969
12	13	Q9NR30_DDX21_HUMAN	DDX21	3.0416
12	12	Q29RF7_PDS5A_HUMAN	PDS5A	3.2181
12	12	P54886_P5CS_HUMAN	ALDH18A1	2.9315
11	14	Q15233_NONO_HUMAN	NONO	2.6344
11	13	P22087_FBRL_HUMAN	FBL	2.8511
11	12	Q99623_PHB2_HUMAN	PHB2	3.014
11	11	P27694_RFA1_HUMAN	RPA1	3.4075
11	11	P35579_MYH9_HUMAN	MYH9	2.9895
11	11	O75955_FLOT1_HUMAN	FLOT1	2.9569
11	11	P23396_RS3_HUMAN	RPS3	2.8635
11	11	Q9BTE6_AASD1_HUMAN	AARSD1	2.832
10	15	O96019_ACL6A_HUMAN	ACTL6A	3.0329
10	12	Q13263_TIF1B_HUMAN	TRIM28	3.3288
10	11	P61978_HNRPK_HUMAN	HNRNPK	3.204
10	11	Q00839_HNRPU_HUMAN	HNRNPU	3.0233
10	11	P36578_RL4_HUMAN	RPL4	2.7775
10	10	Q08211_DHX9_HUMAN	DHX9	3.1201
10	10	P50454_SERPH_HUMAN	SERPINH1	3.0299
10	10	P35232_PHB_HUMAN	PHB	2.9349
10	10	O75369_FLNB_HUMAN	FLNB	2.8196
9	35	P62736_ACTA_HUMAN	ACTA2	2.6649
9	27	P62805_H4_HUMAN	HIST1H4A	2.7674
9	11	P14866_HNRPL_HUMAN	HNRNPL	3.3042
9	11	Q09028_RBBP4_HUMAN	RBBP4	2.7981
9	11	P38159_RBMX_HUMAN	RBMX	2.5124
9	10	P11142_HSP7C_HUMAN	HSPA8	3.3705
9	10	Q14315_FLNC_HUMAN	FLNC	2.9641
9	10	P18124_RL7_HUMAN	RPL7	2.5329
9	9	Q15393_SF3B3_HUMAN	SF3B3	3.2801
9	9	O75643_U520_HUMAN	SNRNP200	2.7257
9	9	Q92621_NU205_HUMAN	NUP205	2.5523
8	15	P07910_HNRPC_HUMAN	HNRNPC	3.6454
8	15	Q13885_TBB2A_HUMAN	TUBB2A	3.4989
8	11	P45973_CBX5_HUMAN	CBX5	2.8065
8	10	Q9NZI7_UBIP1_HUMAN	UBP1	3.0735
8	9	O75367_H2AY_HUMAN	H2AFY	3.3917
8	9	Q12905_ILF2_HUMAN	ILF2	2.9664
8	9	P31943_HNRH1_HUMAN	HNRNPH1	2.8533
8	8	Q8IYB3_SRRM1_HUMAN	SRRM1	3.3408
8	8	O14980_XPO1_HUMAN	XPO1	3.3109
8	8	P15311_EZRI_HUMAN	EZR	3.2277
8	8	O94906_PRP6_HUMAN	PRPF6	3.0788
8	8	Q4G0J3_LARP7_HUMAN	LARP7	2.7884
8	8	P17844_DDX5_HUMAN	DDX5	2.7031
8	8	Q9UQE7_SMC3_HUMAN	SMC3	2.6998
8	8	P32929_CGL_HUMAN	CTH	2.5655
8	8	P38919_IF4A3_HUMAN	EIF4A3	2.5324
7	13	Q13509_TBB3_HUMAN	TUBB3	3.5245
7	13	Q12800_TFCP2_HUMAN	TFCP2	3.4965
7	11	P22626_ROA2_HUMAN	HNRNPA2B1	2.5424
7	9	Q8N1F7_NUP93_HUMAN	NUP93	2.6381
7	8	Q12906_ILF3_HUMAN	ILF3	3.2121
7	8	Q92878_RAD50_HUMAN	RAD50	2.9246
7	7	P17987_TCPA_HUMAN	TCP1	3.7547
7	7	P46087_NOP2_HUMAN	NOP2	3.5105
7	7	Q9BUJ2_HNRL1_HUMAN	HNRNPUL1	3.2569
7	7	P51991_ROA3_HUMAN	HNRNPA3	3.1743
7	7	P26641_EF1G_HUMAN	EEF1G	3.1043
7	7	Q14254_FLOT2_HUMAN	FLOT2	3.0967
7	7	Q9NXF1_TEX10_HUMAN	TEX10	3.0223
7	7	P39023_RL3_HUMAN	RPL3	2.824
7	7	Q9UHD8_SEPT9_HUMAN	2015-09-09	2.8236
7	7	P62424_RL7A_HUMAN	RPL7A	2.5571
6	22	P60709_ACTB_HUMAN	ACTB	3.8612
6	11	P62826_RAN_HUMAN	RAN	2.4888
6	7	P12532_KCRU_HUMAN	CKMT1A	3.5081
6	7	P35637_FUS_HUMAN	FUS	3.1382
6	7	P62995_TRA2B_HUMAN	TRA2B	3.0958
6	7	P06748_NPM_HUMAN	NPM1	2.8946
6	7	Q9NZI8_IF2B1_HUMAN	IGF2BP1	2.7346
6	7	Q9NWB6_ARGL1_HUMAN	ARGLU1	2.2384
6	6	Q5BJF6_ODFP2_HUMAN	ODF2	3.8182
6	6	Q86YT6_MIB1_HUMAN	MIB1	3.6737
6	6	Q9UJS0_CMC2_HUMAN	SLC25A13	3.3259
6	6	P49792_RBP2_HUMAN	RANBP2	3.1638
6	6	P10809_CH60_HUMAN	HSPD1	3.0748
6	6	P23246_SFPQ_HUMAN	SFPQ	2.9708
6	6	O15523_DDX3Y_HUMAN	DDX3Y	2.7798
6	6	P20042_IF2B_HUMAN	EIF2S2	2.5069
6	6	P43490_NAMPT_HUMAN	NAMPT	2.4823
6	6	P12235_ADT1_HUMAN	SLC25A4	2.3731
5	7	P52597_HNRPF_HUMAN	HNRNPF	3.667
5	6	P04406_G3P_HUMAN	GAPDH	3.0777
5	6	Q13151_ROA0_HUMAN	HNRNPA0	3.0417
5	6	P68400_CSK21_HUMAN	CSNK2A1	2.464
5	6	P36776_LONM_HUMAN	LONP1	2.402
5	6	Q9NY12_GAR1_HUMAN	GAR1	2.3045
5	5	Q6AI39_GSC1L_HUMAN	GLTSCR1L	3.6729
5	5	P08238_HS90B_HUMAN	HSP90AB1	3.4717
5	5	O00425_IF2B3_HUMAN	IGF2BP3	3.4303
5	5	Q5T9A4_ATD3B_HUMAN	ATAD3B	3.4175
5	5	O43175_SERA_HUMAN	PHGDH	3.3997
5	5	P22234_PUR6_HUMAN	PAICS	3.3469
5	5	Q13112_CAF1B_HUMAN	CHAF1B	3.142
5	5	Q96T37_RBM15_HUMAN	RBM15	2.9293
5	5	Q01813_PFKAP_HUMAN	PFKP	2.892
5	5	P49368_TCPG_HUMAN	CCT3	2.8444
5	5	Q92804_RBP56_HUMAN	TAF15	2.8348
5	5	Q9NUI1_DECR2_HUMAN	DECR2	2.6913
5	5	Q9HCD5_NCOA5_HUMAN	NCOA5	2.6574
5	5	Q15029_U5S1_HUMAN	EFTUD2	2.6322
5	5	Q00325_MPCP_HUMAN	SLC25A3	2.5361
5	5	Q9H583_HEAT1_HUMAN	HEATR1	2.4261
5	5	P45880_VDAC2_HUMAN	VDAC2	2.3332
5	5	P46781_RS9_HUMAN	RPS9	2.2527
5	5	O76021_RL1D1_HUMAN	RSL1D1	2.2394
5	5	Q02878_RL6_HUMAN	RPL6	2.0381
4	11	Q96A08_H2B1A_HUMAN	HIST1H2BA	1.946
4	10	P33778_H2B1B_HUMAN	HIST1H2BB	2.9649
4	8	Q16695_H31T_HUMAN	HIST3H3	1.847
4	6	P07437_TBB5_HUMAN	TUBB	3.0305
4	6	P52926_HMGA2_HUMAN	HMGA2	3.0142
4	6	P04350_TBB4A_HUMAN	TUBB4A	3.0023
4	5	B7ZW38_HNRC3_HUMAN	HNRNPCL3	3.147
4	5	P31942_HNRH3_HUMAN	HNRNPH3	2.8654
4	5	P17302_CXA1_HUMAN	GJA1	2.7842
4	5	P62917_RL8_HUMAN	RPL8	2.144
4	4	P35251_RFC1_HUMAN	RFC1	3.7028
4	4	P52292_IMA1_HUMAN	KPNA2	3.6673
4	4	P38606_VATA_HUMAN	ATP6V1A	3.4233
4	4	O43143_DHX15_HUMAN	DHX15	3.3461
4	4	Q9BW27_NUP85_HUMAN	NUP85	3.2899
4	4	Q0VF96_CGNL1_HUMAN	CGNL1	3.2645
4	4	P07355_ANXA2_HUMAN	ANXA2	3.1973
4	4	P13639_EF2_HUMAN	EEF2	3.0943
4	4	P05141_ADT2_HUMAN	SLC25A5	3.0576
4	4	P62244_RS15A_HUMAN	RPS15A	3.0463
4	4	P04792_HSPB1_HUMAN	HSPB1	3.0246
4	4	Q9BZE4_NOG1_HUMAN	GTPBP4	2.9562
4	4	Q8NHW5_RLA0L_HUMAN	RPLP0P6	2.9442
4	4	Q2VIR3_IF2GL_HUMAN	EIF2S3L	2.8949
4	4	P38432_COIL_HUMAN	COIL	2.8536
4	4	P40227_TCPZ_HUMAN	CCT6A	2.8351
4	4	Q9NR12_PDLI7_HUMAN	PDLIM7	2.7363
4	4	Q15019_SEPT2_HUMAN	2015-09-02	2.6784
4	4	O60506_HNRPQ_HUMAN	SYNCRIP	2.6677
4	4	P78347_GTF2I_HUMAN	GTF2I	2.6387
4	4	Q13595_TRA2A_HUMAN	TRA2A	2.6227
4	4	P84077_ARF1_HUMAN	ARF1	2.6172
4	4	Q8IXT5_RB12B_HUMAN	RBM12B	2.5475
4	4	Q92945_FUBP2_HUMAN	KHSRP	2.5414
4	4	Q9BVP2_GNL3_HUMAN	GNL3	2.4824
4	4	Q9UMS4_PRP19_HUMAN	PRPF19	2.4592
4	4	P26599_PTBP1_HUMAN	PTBP1	2.4497
4	4	Q8TDD1_DDX54_HUMAN	DDX54	2.4406
4	4	P19474_RO52_HUMAN	TRIM21	2.3668
4	4	Q5JTH9_RRP12_HUMAN	RRP12	2.3586
4	4	O75691_UTP20_HUMAN	UTP20	2.2734
3	36	KAC4_RABIT		3.5669
3	6	Q9NPE3_NOP10_HUMAN	NOP10	3.1647
3	6	P41219_PERI_HUMAN	PRPH	3.0266
3	5	P07305_H10_HUMAN	H1F0	2.7571
3	5	Q96QV6_H2A1A_HUMAN	HIST1H2AA	2.3036
3	4	P09622_DLDH_HUMAN	DLD	3.4153
3	4	P09651_ROA1_HUMAN	HNRNPA1	3.3155
3	4	Q9P0M6_H2AW_HUMAN	H2AFY2	3.0449
3	4	Q9Y285_SYFA_HUMAN	FARSA	3.0254
3	4	P54652_HSP72_HUMAN	HSPA2	2.3379
3	3	O95232_LC7L3_HUMAN	LUC7L3	4.0816
3	3	Q86WB0_NIPA_HUMAN	ZC3HC1	3.538
3	3	P62191_PRS4_HUMAN	PSMC1	3.5236
3	3	Q9GZR7_DDX24_HUMAN	DDX24	3.439
3	3	P21980_TGM2_HUMAN	TGM2	3.4317
3	3	P32969_RL9_HUMAN	RPL9	3.3546
3	3	Q15365_PCBP1_HUMAN	PCBP1	3.3535
3	3	Q9UHX1_PUF60_HUMAN	PUF60	3.3334
3	3	Q14498_RBM39_HUMAN	RBM39	3.2733
3	3	Q9H0S4_DDX47_HUMAN	DDX47	3.2182
3	3	P09012_SNRPA_HUMAN	SNRPA	3.2145
3	3	P15927_RFA2_HUMAN	RPA2	3.1709
3	3	P57740_NU107_HUMAN	NUP107	3.151
3	3	P29692_EF1D_HUMAN	EEF1D	3.1487
3	3	P50991_TCPD_HUMAN	CCT4	3.1242
3	3	O43242_PSMD3_HUMAN	PSMD3	3.0977
3	3	Q7L0Y3_MRRP1_HUMAN	TRMT10C	3.0492
3	3	Q13838_DX39B_HUMAN	DDX39B	2.9924
3	3	P35749_MYH11_HUMAN	MYH11	2.976
3	3	Q13185_CBX3_HUMAN	CBX3	2.9741
3	3	P62913_RL11_HUMAN	RPL11	2.9587
3	3	Q07666_KHDR1_HUMAN	KHDRBS1	2.9535
3	3	Q15424_SAFB1_HUMAN	SAFB	2.9389
3	3	P78406_RAE1L_HUMAN	RAE1	2.9199
3	3	P84103_SRSF3_HUMAN	SRSF3	2.8854
3	3	P16403_H12_HUMAN	HIST1H1C	2.8809
3	3	Q9H0A0_NAT10_HUMAN	NAT10	2.8714
3	3	P61313_RL15_HUMAN	RPL15	2.8625
3	3	P60866_RS20_HUMAN	RPS20	2.8599
3	3	P12814_ACTN1_HUMAN	ACTN1	2.8588
3	3	P49411_EFTU_HUMAN	TUFM	2.8389
3	3	P40937_RFC5_HUMAN	RFC5	2.8333
3	3	Q16629_SRSF7_HUMAN	SRSF7	2.8114
3	3	Q02880_TOP2B_HUMAN	TOP2B	2.7813
3	3	P55795_HNRH2_HUMAN	HNRNPH2	2.7692
3	3	P62241_RS8_HUMAN	RPS8	2.7601
3	3	Q58FF7_H90B3_HUMAN	HSP90AB3P	2.7301
3	3	Q15366_PCBP2_HUMAN	PCBP2	2.7296
3	3	Q53H12_AGK_HUMAN	AGK	2.7289
3	3	Q13242_SRSF9_HUMAN	SRSF9	2.7168
3	3	P62316_SMD2_HUMAN	SNRPD2	2.6891
3	3	O76031_CLPX_HUMAN	CLPX	2.6624
3	3	P12004_PCNA_HUMAN	PCNA	2.6494
3	3	Q96PK6_RBM14_HUMAN	RBM14	2.6401
3	3	Q13523_PRP4B_HUMAN	PRPF4B	2.6183
3	3	Q7L099_RUFY3_HUMAN	RUFY3	2.5777
3	3	P62753_RS6_HUMAN	RPS6	2.5599
3	3	P61221_ABCE1_HUMAN	ABCE1	2.5402
3	3	Q15599_NHRF2_HUMAN	SLC9A3R2	2.5305
3	3	P55084_ECHB_HUMAN	HADHB	2.5233
3	3	Q99848_EBP2_HUMAN	EBNA1BP2	2.5227
3	3	O00541_PESC_HUMAN	PES1	2.4646
3	3	O75746_CMC1_HUMAN	SLC25A12	2.4612
3	3	P62937_PPIA_HUMAN	PPIA	2.4518
3	3	P11388_TOP2A_HUMAN	TOP2A	2.4365
3	3	Q04837_SSBP_HUMAN	SSBP1	2.3803
3	3	P52948_NUP98_HUMAN	NUP98	2.3799
3	3	P49585_PCY1A_HUMAN	PCYT1A	2.3596
3	3	Q13247_SRSF6_HUMAN	SRSF6	2.3385
3	3	Q9NSD9_SYFB_HUMAN	FARSB	2.3309
3	3	P04843_RPN1_HUMAN	RPN1	2.3269
3	3	P41970_ELK3_HUMAN	ELK3	2.2905
3	3	P10589_COT1_HUMAN	NR2F1	2.2883
3	3	Q8NBJ5_GT251_HUMAN	COLGALT1	2.2529
3	3	Q8N9T8_KRI1_HUMAN	KRI1	2.2493
3	3	Q13363_CTBP1_HUMAN	CTBP1	2.1916
3	3	P40926_MDHM_HUMAN	MDH2	2.1623
3	3	P54577_SYYC_HUMAN	YARS	2.1555
3	3	P61247_RS3A_HUMAN	RPS3A	1.8535
2	13	KACB_RABIT		3.0505
2	6	Q9H4B7_TBB1_HUMAN	TUBB1	2.8354
2	5	Q9BYX7_ACTBM_HUMAN	POTEKP	2.514
2	4	Q9NX24_NHP2_HUMAN	NHP2	3.4098
2	3	P84098_RL19_HUMAN	RPL19	3.7203
2	3	Q9Y2R4_DDX52_HUMAN	DDX52	3.4319
2	3	Q14669_TRIPC_HUMAN	TRIP12	3.0164
2	3	O00148_DX39A_HUMAN	DDX39A	2.8544
2	3	Q58FF8_H90B2_HUMAN	HSP90AB2P	2.4679
2	3	Q9NVA2_SEP11_HUMAN	2015-09-11	2.3744
2	3	Q08170_SRSF4_HUMAN	SRSF4	2.2275
2	2	P0C0L4_CO4A_HUMAN	C4A	4.7785
2	2	Q68E01_INT3_HUMAN	INTS3	4.3191
2	2	P50914_RL14_HUMAN	RPL14	4.0177
2	2	P24534_EF1B_HUMAN	EEF1B2	3.9855
2	2	P21281_VATB2_HUMAN	ATP6V1B2	3.9061
2	2	Q8TAQ2_SMRC2_HUMAN	SMARCC2	3.6033
2	2	Q9NUU7_DD19A_HUMAN	DDX19A	3.5904
2	2	P20671_H2A1D_HUMAN	HIST1H2AD	3.5805
2	2	Q14103_HNRPD_HUMAN	HNRNPD	3.545
2	2	Q07020_RL18_HUMAN	RPL18	3.4785
2	2	P43243_MATR3_HUMAN	MATR3	3.4708
2	2	P05388_RLA0_HUMAN	RPLP0	3.4527
2	2	Q4VC05_BCL7A_HUMAN	BCL7A	3.4453
2	2	Q01831_XPC_HUMAN	XPC	3.4135
2	2	P08651_NFIC_HUMAN	NFIC	3.3979
2	2	Q16643_DREB_HUMAN	DBN1	3.3158
2	2	Q9H4L4_SENP3_HUMAN	SENP3	3.3098
2	2	P46778_RL21_HUMAN	RPL21	3.2964
2	2	P83916_CBX1_HUMAN	CBX1	3.2677
2	2	P14373_TRI27_HUMAN	TRIM27	3.2416
2	2	Q9BUF5_TBB6_HUMAN	TUBB6	3.2414
2	2	P39748_FEN1_HUMAN	FEN1	3.2261
2	2	Q16891_MIC60_HUMAN	IMMT	3.1705
2	2	P30050_RL12_HUMAN	RPL12	3.1649
2	2	P29401_TKT_HUMAN	TKT	3.1582
2	2	P34931_HS71L_HUMAN	HSPA1L	3.1375
2	2	Q10589_BST2_HUMAN	BST2	3.1153
2	2	P26640_SYVC_HUMAN	VARS	3.0872
2	2	O43707_ACTN4_HUMAN	ACTN4	3.061
2	2	Q9UHR5_S30BP_HUMAN	SAP30BP	3.0412
2	2	O43390_HNRPR_HUMAN	HNRNPR	3.009
2	2	O00629_IMA3_HUMAN	KPNA4	2.9987
2	2	P62249_RS16_HUMAN	RPS16	2.983
2	2	P62318_SMD3_HUMAN	SNRPD3	2.9207
2	2	P62263_RS14_HUMAN	RPS14	2.9108
2	2	Q32P51_RA1L2_HUMAN	HNRNPA1L2	2.897
2	2	IgG1b_bovine		2.8947
2	2	Q86VP6_CAND1_HUMAN	CAND1	2.8623
2	2	Q9Y3T9_NOC2L_HUMAN	NOC2L	2.857
2	2	P36542_ATPG_HUMAN	ATP5C1	2.85
2	2	Q8WUZ0_BCL7C_HUMAN	BCL7C	2.7833
2	2	P07195_LDHB_HUMAN	LDHB	2.7827
2	2	O95613_PCNT_HUMAN	PCNT	2.7786
2	2	Q9UQ88_CD11A_HUMAN	CDK11A	2.7672
2	2	P42166_LAP2A_HUMAN	TMPO	2.767
2	2	Q14839_CHD4_HUMAN	CHD4	2.7618
2	2	IgG1_bovine		2.7264
2	2	Q15717_ELAV1_HUMAN	ELAVL1	2.7167
2	2	Q8TED0_UTP15_HUMAN	UTP15	2.6536
2	2	Q9Y6X4_F169A_HUMAN	FAM169A	2.651
2	2	O15047_SET1A_HUMAN	SETD1A	2.6274
2	2	Q13148_TADBP_HUMAN	TARDBP	2.6223
2	2	O43913_ORC5_HUMAN	ORC5	2.6212
2	2	Q9H223_EHD4_HUMAN	EHD4	2.6129
2	2	P54136_SYRC_HUMAN	RARS	2.6121
2	2	O00571_DDX3X_HUMAN	DDX3X	2.5965
2	2	P15880_RS2_HUMAN	RPS2	2.5663
2	2	Q9NVP1_DDX18_HUMAN	DDX18	2.56
2	2	O00159_MYO1C_HUMAN	MYO1C	2.556
2	2	Q5SY16_NOL9_HUMAN	NOL9	2.5446
2	2	Q9NY93_DDX56_HUMAN	DDX56	2.5358
2	2	Q5JWF2_GNAS1_HUMAN	GNAS	2.5099
2	2	Q16822_PCKGM_HUMAN	PCK2	2.5019
2	2	P14678_RSMB_HUMAN	SNRPB	2.4805
2	2	Q99986_VRK1_HUMAN	VRK1	2.4758
2	2	Q14683_SMC1A_HUMAN	SMC1A	2.4272
2	2	O75475_PSIP1_HUMAN	PSIP1	2.4223
2	2	P62906_RL10A_HUMAN	RPL10A	2.4196
2	2	O94880_PHF14_HUMAN	PHF14	2.3647
2	2	Q8WUH6_TM263_HUMAN	TMEM263	2.3529
2	2	P18621_RL17_HUMAN	RPL17	2.3484
2	2	O14979_HNRDL_HUMAN	HNRNPDL	2.3255
2	2	O60318_GANP_HUMAN	MCM3AP	2.3213
2	2	Q9BV73_CP250_HUMAN	CEP250	2.308
2	2	P04181_OAT_HUMAN	OAT	2.29
2	2	Q02543_RL18A_HUMAN	RPL18A	2.2729
2	2	Q00610_CLH1_HUMAN	CLTC	2.2588
2	2	Q01081_U2AF1_HUMAN	U2AF1	2.2521
2	2	Q9Y512_SAM50_HUMAN	SAMM50	2.2389
2	2	P83731_RL24_HUMAN	RPL24	2.2311
2	2	P50990_TCPQ_HUMAN	CCT8	2.1945
2	2	P11586_C1TC_HUMAN	MTHFD1	2.194
2	2	P11216_PYGB_HUMAN	PYGB	2.1823
2	2	Q16352_AINX_HUMAN	INA	2.1723
2	2	Q8WUM0_NU133_HUMAN	NUP133	2.1621
2	2	P62807_H2B1C_HUMAN	HIST1H2BC	2.1231
2	2	Q6NVV1_R13P3_HUMAN	RPL13AP3	2.0854
2	2	P55769_NH2L1_HUMAN	NHP2L1	2.0763
2	2	P18077_RL35A_HUMAN	RPL35A	2.0618
2	2	Q96HS1_PGAM5_HUMAN	PGAM5	1.962
2	2	Q06830_PRDX1_HUMAN	PRDX1	1.945
2	2	P26373_RL13_HUMAN	RPL13	1.8949
2	2	Q05193_DYN1_HUMAN	DNM1	1.8887
2	2	P40429_RL13A_HUMAN	RPL13A	1.794
2	2	Q13310_PABP4_HUMAN	PABPC4	1.7591
2	2	Q8IY81_SPB1_HUMAN	FTSJ3	1.7438
1	4	Q68DL7_CR063_HUMAN	C18orf63	1.6297
1	2	P01602_KV110_HUMAN	IGKV1-5	3.0076
1	2	P15313_VATB1_HUMAN	ATP6V1B1	2.9737
1	2	P43686_PRS6B_HUMAN	PSMC4	2.851
1	2	Q8N3R9_MPP5_HUMAN	MPP5	2.1666
1	1	P17858_PFKAL_HUMAN	PFKL	4.9709
1	1	Q9Y4W2_LAS1L_HUMAN	LAS1L	4.4438
1	1	P63104_1433Z_HUMAN	YWHAZ	4.3434
1	1	O15446_RPA34_HUMAN	CD3EAP	4.2031
1	1	P12236_ADT3_HUMAN	SLC25A6	4.189
1	1	P63173_RL38_HUMAN	RPL38	4.1876
1	1	Q15427_SF3B4_HUMAN	SF3B4	4.114
1	1	Q6UXN9_WDR82_HUMAN	WDR82	4.0927
1	1	P61981_1433G_HUMAN	YWHAG	4.0492
1	1	O15160_RPAC1_HUMAN	POLR1C	4.0464
1	1	O60841_IF2P_HUMAN	EIF5B	3.9956
1	1	Q9Y2L1_RRP44_HUMAN	DIS3	3.9864
1	1	P62829_RL23_HUMAN	RPL23	3.8954
1	1	Q16630_CPSF6_HUMAN	CPSF6	3.849
1	1	Q06587_RING1_HUMAN	RING1	3.7776
1	1	Q12769_NU160_HUMAN	NUP160	3.721
1	1	P62136_PP1A_HUMAN	PPP1CA	3.6998
1	1	P49841_GSK3B_HUMAN	GSK3B	3.6883
1	1	P17661_DESM_HUMAN	DES	3.6439
1	1	P23284_PPIB_HUMAN	PPIB	3.543
1	1	P61626_LYSC_HUMAN	LYZ	3.5263
1	1	Q9BUQ8_DDX23_HUMAN	DDX23	3.5078
1	1	P47914_RL29_HUMAN	RPL29	3.5033
1	1	Q7Z3K3_POGZ_HUMAN	POGZ	3.5024
1	1	P16401_H15_HUMAN	HIST1H1B	3.4867
1	1	P08107_HSP71_HUMAN	HSPA1A	3.4797
1	1	P50570_DYN2_HUMAN	DNM2	3.4771
1	1	Q8N5C6_SRBD1_HUMAN	SRBD1	3.4735
1	1	P62266_RS23_HUMAN	RPS23	3.4732
1	1	P04075_ALDOA_HUMAN	ALDOA	3.469
1	1	Q3ZCQ8_TIM50_HUMAN	TIMM50	3.4534
1	1	D6RBZ0_D6RBZ0_HUMAN	HNRNPAB	3.4387
1	1	O75400_PR40A_HUMAN	PRPF40A	3.4355
1	1	P06493_CDK1_HUMAN	CDK1	3.4212
1	1	Q9C0H9_SRCN1_HUMAN	SRCIN1	3.4171
1	1	P68371_TBB4B_HUMAN	TUBB4B	3.3965
1	1	Q01844_EWS_HUMAN	EWSR1	3.394
1	1	P57088_TMM33_HUMAN	TMEM33	3.3854
1	1	P35268_RL22_HUMAN	RPL22	3.3813
1	1	O43818_U3IP2_HUMAN	RRP9	3.3778
1	1	Q96D46_NMD3_HUMAN	NMD3	3.3494
1	1	P53007_TXTP_HUMAN	SLC25A1	3.3388
1	1	P34897_GLYM_HUMAN	SHMT2	3.336
1	1	P67809_YBOX1_HUMAN	YBX1	3.3234
1	1	P05198_IF2A_HUMAN	EIF2S1	3.3175
1	1	P62333_PRS10_HUMAN	PSMC6	3.3091
1	1	Q14137_BOP1_HUMAN	BOP1	3.2891
1	1	Q9Y5X2_SNX8_HUMAN	SNX8	3.2889
1	1	P62987_RL40_HUMAN	UBA52	3.2768
1	1	Q15050_RRS1_HUMAN	RRS1	3.2276
1	1	P55209_NP1L1_HUMAN	NAP1L1	3.2
1	1	Q15459_SF3A1_HUMAN	SF3A1	3.1766
1	1	P30041_PRDX6_HUMAN	PRDX6	3.1722
1	1	Q71UM5_RS27L_HUMAN	RPS27L	3.1668
1	1	P35658_NU214_HUMAN	NUP214	3.1527
1	1	Q96SN8_CK5P2_HUMAN	CDK5RAP2	3.1497
1	1	P12270_TPR_HUMAN	TPR	3.1426
1	1	P14649_MYL6B_HUMAN	MYL6B	3.1376
1	1	Q9Y265_RUVB1_HUMAN	RUVBL1	3.125
1	1	P61513_RL37A_HUMAN	RPL37A	3.119
1	1	Q9UI12_VATH_HUMAN	ATP6V1H	3.1187
1	1	Q9H936_GHC1_HUMAN	SLC25A22	3.0795
1	1	Q9NV31_IMP3_HUMAN	IMP3	3.0625
1	1	O14776_TCRG1_HUMAN	TCERG1	3.0538
1	1	B4DY08_B4DY08_HUMAN	HNRNPC	3.0104
1	1	Q9Y2P8_RCL1_HUMAN	RCL1	2.9709
1	1	P18669_PGAM1_HUMAN	PGAM1	2.9692
1	1	O43684_BUB3_HUMAN	BUB3	2.9615
1	1	Q9UQ80_PA2G4_HUMAN	PA2G4	2.9613
1	1	Q8IXB1_DJC10_HUMAN	DNAJC10	2.9539
1	1	Q969X6_CIR1A_HUMAN	CIRH1A	2.9184
1	1	Q5BKZ1_ZN326_HUMAN	ZNF326	2.9164
1	1	O75494_SRS10_HUMAN	SRSF10	2.8968
1	1	P06312_KV401_HUMAN	IGKV4-1	2.8772
1	1	P40938_RFC3_HUMAN	RFC3	2.8503
1	1	Q9Y297_FBW1A_HUMAN	BTRC	2.8454
1	1	P35250_RFC2_HUMAN	RFC2	2.7986
1	1	Q9HCE1_MOV10_HUMAN	MOV10	2.7904
1	1	Q9GZL7_WDR12_HUMAN	WDR12	2.7659
1	1	Q9BQE3_TBA1C_HUMAN	TUBA1C	2.7598
1	1	P62195_PRS8_HUMAN	PSMC5	2.7487
1	1	D6RA52_D6RA52_HUMAN	RHOH	2.7458
1	1	B0I1T2_MYO1G_HUMAN	MYO1G	2.7274
1	1	P46060_RAGP1_HUMAN	RANGAP1	2.7189
1	1	P09234_RU1C_HUMAN	SNRPC	2.7029
1	1	P00338_LDHA_HUMAN	LDHA	2.7007
1	1	Q12931_TRAP1_HUMAN	TRAP1	2.6786
1	1	P78559_MAP1A_HUMAN	MAP1A	2.6773
1	1	Q86XI8_CS068_HUMAN	C19orf68	2.6715
1	1	O95602_RPA1_HUMAN	POLR1A	2.6641
1	1	P62899_RL31_HUMAN	RPL31	2.6629
1	1	Q05209_PTN12_HUMAN	PTPN12	2.655
1	1	P25490_TYY1_HUMAN	YY1	2.6012
1	1	O00505_IMA4_HUMAN	KPNA3	2.5903
1	1	Q09161_NCBP1_HUMAN	NCBP1	2.5737
1	1	Q8IXQ5_KLHL7_HUMAN	KLHL7	2.5537
1	1	Q9UBU9_NXF1_HUMAN	NXF1	2.5419
1	1	Q9BR39_JPH2_HUMAN	JPH2	2.5287
1	1	O15269_SPTC1_HUMAN	SPTLC1	2.4982
1	1	Q96H12_MSD3_HUMAN	MSANTD3	2.4891
1	1	Q9NVD7_PARVA_HUMAN	PARVA	2.4845
1	1	O15050_TRNK1_HUMAN	TRANK1	2.4368
1	1	Q969P6_TOP1M_HUMAN	TOP1MT	2.4361
1	1	Q02539_H11_HUMAN	HIST1H1A	2.4236
1	1	P46779_RL28_HUMAN	RPL28	2.3869
1	1	Q9NTW7_ZF64B_HUMAN	ZFP64	2.3861
1	1	P23526_SAHH_HUMAN	AHCY	2.3791
1	1	Q9BQ39_DDX50_HUMAN	DDX50	2.3777
1	1	Q5SRE5_NU188_HUMAN	NUP188	2.3672
1	1	Q8IX01_SUGP2_HUMAN	SUGP2	2.3459
1	1	O75190_DNJB6_HUMAN	DNAJB6	2.3347
1	1	Q9Y3B4_SF3B6_HUMAN	SF3B6	2.3125
1	1	P23258_TBG1_HUMAN	TUBG1	2.3037
1	1	Q8NI27_THOC2_HUMAN	THOC2	2.2935
1	1	P31930_QCR1_HUMAN	UQCRC1	2.2789
1	1	Q66GS9_CP135_HUMAN	CEP135	2.2657
1	1	P09661_RU2A_HUMAN	SNRPA1	2.2411
1	1	Q5JNZ5_RS26L_HUMAN	RPS26P11	2.2389
1	1	Q9UKM9_RALY_HUMAN	RALY	2.233
1	1	Q8IWS0_PHF6_HUMAN	PHF6	2.2297
1	1	Q8WTT2_NOC3L_HUMAN	NOC3L	2.2217
1	1	Q5JTV8_TOIP1_HUMAN	TOR1AIP1	2.2215
1	1	P61353_RL27_HUMAN	RPL27	2.2046
1	1	Q9Y6M1_IF2B2_HUMAN	IGF2BP2	2.1934
1	1	Q8NF91_SYNE1_HUMAN	SYNE1	2.1644
1	1	Q96EP5_DAZP1_HUMAN	DAZAP1	2.1394
1	1	Q9NQ48_LZTL1_HUMAN	LZTFL1	2.1269
1	1	P62304_RUXE_HUMAN	SNRPE	2.1108
1	1	P46939_UTRO_HUMAN	UTRN	2.1049
1	1	Q14202_ZMYM3_HUMAN	ZMYM3	2.0812
1	1	Q14974_IMB1_HUMAN	KPNB1	2.0779
1	1	Q6P1K8_T2H2L_HUMAN	GTF2H2C	2.0733
1	1	Q9H0H3_KLH25_HUMAN	KLHL25	2.0671
1	1	P08865_RSSA_HUMAN	RPSA	2.0542
1	1	P01598_KV106_HUMAN		2.0335
1	1	P35998_PRS7_HUMAN	PSMC2	2.0333
1	1	P62277_RS13_HUMAN	RPS13	2.0117
1	1	P01608_KV116_HUMAN		2.0111
1	1	P17540_KCRS_HUMAN	CKMT2	2.0062
1	1	P30101_PDIA3_HUMAN	PDIA3	1.9544
1	1	P29375_KDM5A_HUMAN	KDM5A	1.9338
1	1	Q86UP8_GTD2A_HUMAN	GTF2IRD2	1.9313
1	1	Q6ULP2_AFTIN_HUMAN	AFTPH	1.9117
1	1	HVM27_MOUSE		1.9106
1	1	Q9UNX3_RL26L_HUMAN	RPL26L1	1.8948
1	1	O95237_LRAT_HUMAN	LRAT	1.8858
1	1	P51805_PLXA3_HUMAN	PLXNA3	1.866
1	1	Q8IV04_TB10C_HUMAN	TBC1D10C	1.8604
1	1	P50416_CPT1A_HUMAN	CPT1A	1.8426
1	1	Q9H2M9_RBGPR_HUMAN	RAB3GAP2	1.8241
1	1	A6ND91_ASPD_HUMAN	ASPDH	1.8236
1	1	Q8WWY3_PRP31_HUMAN	PRPF31	1.8211
1	1	P62269_RS18_HUMAN	RPS18	1.797
1	1	Q5T011_SZT2_HUMAN	SZT2	1.7955
1	1	O95478_NSA2_HUMAN	NSA2	1.7511
1	1	P55060_XPO2_HUMAN	CSE1L	1.7421
1	1	O60706_ABCC9_HUMAN	ABCC9	1.7178
1	1	Q5T481_RBM20_HUMAN	RBM20	1.6445
1	1	O60701_UGDH_HUMAN	UGDH	1.6419
1	1	Q9UJZ1_STML2_HUMAN	STOML2	1.5973
1	1	A8MUN3_YQ048_HUMAN		1.5755
1	1	Q9NQS7_INCE_HUMAN	INCENP	1.5682
1	1	Q9ULI1_NWD2_HUMAN	NWD2	1.5275

## Sheet: BT16
Total	reference	Gene Symbol	AVG
60	HNRPM_HUMAN	HNRNPM	3.1636
69	DDX21_HUMAN	DDX21	3.0574
85	NUCL_HUMAN	NCL	3.2756
52	DHX9_HUMAN	DHX9	3.2223
45	RRP5_HUMAN	PDCD11	3.3547
42	PRP4B_HUMAN	PRPF4B	3.3014
51	NOP56_HUMAN	NOP56	3.6484
48	NOP2_HUMAN	NOP2	2.9762
42	TOP1_HUMAN	TOP1	2.8796
39	SRRM2_HUMAN	SRRM2	3.2048
45	DKC1_HUMAN	DKC1	3.1414
39	DHB4_HUMAN	HSD17B4	3.7014
41	BCLF1_HUMAN	BCLAF1	2.7908
33	DDX17_HUMAN	DDX17	3.0089
33	SMRD1_HUMAN	SMARCD1	3.4406
31	SMRC1_HUMAN	SMARCC1	3.2699
30	RRMJ3_HUMAN	FTSJ3	3.7747
29	RBM28_HUMAN	RBM28	3.0444
28	MBB1A_HUMAN	MYBBP1A	3.0246
35	TR150_HUMAN	THRAP3	2.8261
31	GSCR1_HUMAN	GLTSCR1	3.3913
30	DHX15_HUMAN	DHX15	3.0693
30	NAT10_HUMAN	NAT10	2.9822
26	RFC1_HUMAN	RFC1	3.3227
25	CEBPZ_HUMAN	CEBPZ	3.1887
31	NOP58_HUMAN	NOP58	3.9227
26	PERI_HUMAN	PRPH	3.1465
25	NOC3L_HUMAN	NOC3L	3.278
25	LMNA_HUMAN	LMNA	3.1853
24	SMCA4_HUMAN	SMARCA4	3.6844
29	FBRL_HUMAN	FBL	3.3282
26	BRD9_HUMAN	BRD9	3.5232
24	RBM34_HUMAN	RBM34	3.01
24	LARP7_HUMAN	LARP7	2.9171
29	RL4_HUMAN	RPL4	2.8972
27	DDX54_HUMAN	DDX54	3.4598
24	NOG1_HUMAN	GTPBP4	2.9393
24	RBM15_HUMAN	RBM15	2.7896
24	RRP1B_HUMAN	RRP1B	2.7439
23	GNL3_HUMAN	GNL3	3.2817
22	VIME_HUMAN	VIM	3.5539
22	DDX24_HUMAN	DDX24	3.1347
22	DHX37_HUMAN	DHX37	3.0886
22	K0020_HUMAN	KIAA0020	3.1632
21	DDX46_HUMAN	DDX46	3.1849
20	ILF3_HUMAN	ILF3	2.9957
41	NPM_HUMAN	NPM1	3.6494
34	SRSF1_HUMAN	SRSF1	2.9612
20	RL3_HUMAN	RPL3	3.1775
20	PARP1_HUMAN	PARP1	3.1238
19	NUMA1_HUMAN	NUMA1	3.1121
20	TIF1B_HUMAN	TRIM28	3.2589
19	MYEF2_HUMAN	MYEF2	3.0312
18	BMS1_HUMAN	BMS1	3.5208
18	DDX18_HUMAN	DDX18	3.1116
18	DDX50_HUMAN	DDX50	3.0901
18	HP1B3_HUMAN	HP1BP3	3.0728
18	NOL6_HUMAN	NOL6	2.9748
28	SRRM1_HUMAN	SRRM1	3.269
22	ILF2_HUMAN	ILF2	3.4544
20	RPF2_HUMAN	RPF2	2.9559
18	PUF60_HUMAN	PUF60	3.5073
17	PABP1_HUMAN	PABPC1	3.338
21	RL7_HUMAN	RPL7	2.9406
19	DDX56_HUMAN	DDX56	2.9525
19	RL6_HUMAN	RPL6	2.5829
17	ACL6A_HUMAN	ACTL6A	2.8835
16	RRS1_HUMAN	RRS1	2.9725
16	RL1D1_HUMAN	RSL1D1	2.6547
19	U2AF2_HUMAN	U2AF2	3.642
19	SMCA2_HUMAN	SMARCA2	2.8736
18	SSF1_HUMAN	PPAN	3.0799
16	DDX5_HUMAN	DDX5	3.068
15	MYH9_HUMAN	MYH9	3.455
15	DDX41_HUMAN	DDX41	2.9107
15	HNRPR_HUMAN	HNRNPR	2.8908
15	BUD13_HUMAN	BUD13	2.8719
19	RLA0L_HUMAN	RPLP0P6	3.339
17	RL7A_HUMAN	RPL7A	3.2152
16	EF1A1_HUMAN	EEF1A1	2.8357
16	EBP2_HUMAN	EBNA1BP2	2.6604
15	NMNA1_HUMAN	NMNAT1	3.0219
14	XRN2_HUMAN	XRN2	3.2721
14	BRX1_HUMAN	BRIX1	3.2181
14	XRCC5_HUMAN	XRCC5	3.1434
14	RRP12_HUMAN	RRP12	3.1265
14	ELYS_HUMAN	AHCTF1	3.0596
14	NOL10_HUMAN	NOL10	2.8887
14	NOG2_HUMAN	GNL2	2.8097
17	ACTA_HUMAN	ACTA2	2.7104
15	H4_HUMAN	HIST1H4A	3.4626
14	TOP2B_HUMAN	TOP2B	3.4083
14	HSP7C_HUMAN	HSPA8	3.3803
14	RL10A_HUMAN	RPL10A	3.0253
13	LYAR_HUMAN	LYAR	2.9214
13	MRT4_HUMAN	MRTO4	2.5703
15	PK1IP_HUMAN	PAK1IP1	2.8965
15	IF4A3_HUMAN	EIF4A3	2.8916
14	RL13_HUMAN	RPL13	3.0771
14	RRP8_HUMAN	RRP8	2.8688
14	HNRL1_HUMAN	HNRNPUL1	2.8112
14	RL5_HUMAN	RPL5	2.568
13	TBA1A_HUMAN	TUBA1A	3.5583
13	DDX10_HUMAN	DDX10	3.1844
13	XRCC6_HUMAN	XRCC6	3.0275
12	TBB2A_HUMAN	TUBB2A	3.8775
12	AASD1_HUMAN	AARSD1	3.5429
12	PRKDC_HUMAN	PRKDC	2.9712
12	RS3_HUMAN	RPS3	2.9599
12	CD11A_HUMAN	CDK11A	2.7882
15	RBM39_HUMAN	RBM39	3.2901
14	LC7L2_HUMAN	LUC7L2	3.1331
14	RL8_HUMAN	RPL8	2.623
13	RS6_HUMAN	RPS6	3.5098
13	DDX51_HUMAN	DDX51	3.2651
12	HNRPF_HUMAN	HNRNPF	3.687
12	RS3A_HUMAN	RPS3A	2.9354
12	SRSF9_HUMAN	SRSF9	2.6421
11	DDX47_HUMAN	DDX47	3.4622
11	RBMX_HUMAN	RBMX	3.0971
11	RBBP6_HUMAN	RBBP6	3.0831
11	CP088_HUMAN	C16orf88	3.0302
11	PRP8_HUMAN	PRPF8	3.0022
11	RFC5_HUMAN	RFC5	2.841
11	MOV10_HUMAN	MOV10	2.7698
11	MSH6_HUMAN	MSH6	2.7079
11	NKRF_HUMAN	NKRF	2.6906
11	MYO1C_HUMAN	MYO1C	2.6154
11	RL35A_HUMAN	RPL35A	2.0742
10	AATF_HUMAN	AATF	3.5106
10	SF3B3_HUMAN	SF3B3	3.4213
10	DECR2_HUMAN	DECR2	3.3703
10	POP1_HUMAN	POP1	3.2771
10	CBX5_HUMAN	CBX5	3.204
10	FXR2_HUMAN	FXR2	2.7947
10	RS4X_HUMAN	RPS4X	2.7489
38	IGHG_RABIT		2.091
14	H15_HUMAN	HIST1H1B	2.9417
13	SRSF3_HUMAN	SRSF3	2.2345
12	HNRPC_HUMAN	HNRNPC	3.4518
11	RLA0_HUMAN	RPLP0	3.4132
9	MPP10_HUMAN	MPHOSPH10	3.9038
9	KRI1_HUMAN	KRI1	3.7057
9	HNRH1_HUMAN	HNRNPH1	3.4767
9	ROA3_HUMAN	HNRNPA3	3.4146
9	ROA2_HUMAN	HNRNPA2B1	3.332
9	RFC2_HUMAN	RFC2	3.3304
9	TRA2B_HUMAN	TRA2B	3.2288
9	HNRPU_HUMAN	HNRNPU	3.1789
9	CSK21_HUMAN	CSNK2A1	3.171
9	ARHGC_HUMAN	ARHGEF12	3.1672
9	SMCA5_HUMAN	SMARCA5	3.1299
9	AINX_HUMAN	INA	3.0928
9	NIP7_HUMAN	NIP7	3.0711
9	RB15B_HUMAN	RBM15B	2.9101
9	KRR1_HUMAN	KRR1	2.8957
9	MATR3_HUMAN	MATR3	2.8559
9	RBM14_HUMAN	RBM14	2.8397
9	SF3B1_HUMAN	SF3B1	2.8195
9	DHX30_HUMAN	DHX30	2.4364
14	NOLC1_HUMAN	NOLC1	2.5423
11	RS8_HUMAN	RPS8	3.3295
11	RL18_HUMAN	RPL18	3.2163
11	CG050_HUMAN	C7orf50	3.1454
10	RRP1_HUMAN	RRP1	3.3145
9	DDX52_HUMAN	DDX52	3.5418
9	SRSF5_HUMAN	SRSF5	3.5087
9	RM11_HUMAN	MRPL11	2.8558
9	RL15_HUMAN	RPL15	2.6209
9	U520_HUMAN	SNRNP200	2.5937
9	RL32_HUMAN	RPL32	2.4572
9	RL26L_HUMAN	RPL26L1	1.9997
8	TTF1_HUMAN	TTF1	4.2461
8	MAK16_HUMAN	MAK16	3.8308
8	HNRPQ_HUMAN	SYNCRIP	3.6578
8	HNRPK_HUMAN	HNRNPK	3.6164
8	RLA2_HUMAN	RPLP2	3.3677
8	RS14_HUMAN	RPS14	3.3577
8	NGDN_HUMAN	NGDN	3.2621
8	DDX31_HUMAN	DDX31	3.2495
8	DDX3X_HUMAN	DDX3X	3.2205
8	RFC4_HUMAN	RFC4	3.2073
8	TOP2A_HUMAN	TOP2A	3.0733
8	HNRCL_HUMAN	HNRNPCL1	3.0584
8	FIP1_HUMAN	FIP1L1	3.0015
8	CC017_HUMAN	C3orf17	3.0004
8	SF3B2_HUMAN	SF3B2	2.9375
8	NSA2_HUMAN	NSA2	2.9146
8	MRRP1_HUMAN	TRMT10C	2.8518
8	IF4A1_HUMAN	EIF4A1	2.8376
8	SRS10_HUMAN	SRSF10	2.6116
8	PGAM5_HUMAN	PGAM5	2.5803
9	ACTB_HUMAN	ACTB	3.9507
9	HNRPL_HUMAN	HNRNPL	3.3678
8	RL18A_HUMAN	RPL18A	2.8429
8	RL36_HUMAN	RPL36	2.7247
8	SP16H_HUMAN	SUPT16H	2.6714
8	RL13A_HUMAN	RPL13A	2.4395
8	SURF6_HUMAN	SURF6	2.245
7	NOP10_HUMAN	NOP10	3.9264
7	UT14A_HUMAN	UTP14A	3.4189
7	H2AY_HUMAN	H2AFY	3.3784
7	RL19_HUMAN	RPL19	3.2452
7	RL23_HUMAN	RPL23	3.2142
7	RL21_HUMAN	RPL21	3.1557
7	ZN512_HUMAN	ZNF512	3.0717
7	PAPD5_HUMAN	PAPD5	3.0659
7	COIL_HUMAN	COIL	2.9805
7	MMTA2_HUMAN	MMTAG2	2.9582
7	RL11_HUMAN	RPL11	2.9403
7	ZC3HD_HUMAN	ZC3H13	2.8131
7	SR140_HUMAN	U2SURP	2.7303
7	RBMX2_HUMAN	RBMX2	2.7284
7	MSH2_HUMAN	MSH2	2.6576
7	PESC_HUMAN	PES1	2.5974
7	NOM1_HUMAN	NOM1	2.5068
7	RS9_HUMAN	RPS9	2.4922
7	ARGL1_HUMAN	ARGLU1	2.4411
7	ZN638_HUMAN	ZNF638	2.3551
12	SRSF6_HUMAN	SRSF6	2.4163
10	RL14_HUMAN	RPL14	2.6414
10	SRSF7_HUMAN	SRSF7	2.2875
9	SRSF2_HUMAN	SRSF2	4.2772
8	TBB3_HUMAN	TUBB3	3.4552
8	H12_HUMAN	HIST1H1C	3.416
8	SRSF4_HUMAN	SRSF4	2.7867
7	RS24_HUMAN	RPS24	3.4142
7	PPIG_HUMAN	PPIG	3.3641
7	HNRH2_HUMAN	HNRNPH2	3.0204
6	LC7L3_HUMAN	LUC7L3	3.9586
6	LAS1L_HUMAN	LAS1L	3.7787
6	EFTU_HUMAN	TUFM	3.5841
6	BOP1_HUMAN	BOP1	3.546
6	RL23A_HUMAN	RPL23A	3.4564
6	GPTC4_HUMAN	GPATCH4	3.336
6	RL30_HUMAN	RPL30	3.326
6	ZCCHV_HUMAN	ZC3HAV1	3.2779
6	DIM1_HUMAN	DIMT1	3.046
6	H1X_HUMAN	H1FX	3.038
6	PR40A_HUMAN	PRPF40A	3.0211
6	RS15A_HUMAN	RPS15A	3.0203
6	BAZ1B_HUMAN	BAZ1B	2.9971
6	RCL1_HUMAN	RCL1	2.9059
6	SNIP1_HUMAN	SNIP1	2.8395
6	PWP1_HUMAN	PWP1	2.8117
6	GAR1_HUMAN	GAR1	2.7674
6	RBM25_HUMAN	RBM25	2.7574
6	MYH10_HUMAN	MYH10	2.6467
6	RRP15_HUMAN	RRP15	2.6189
6	PABP4_HUMAN	PABPC4	2.5271
6	UBF1_HUMAN	UBTF	2.4721
6	UTP18_HUMAN	UTP18	2.4018
6	SCAFB_HUMAN	SCAF11	2.4009
10	H2B1B_HUMAN	HIST1H2BB	3.7141
10	R13AX_HUMAN		2.1767
7	H10_HUMAN	H1F0	3.1143
7	SMD2_HUMAN	SNRPD2	3.0552
6	TBB5_HUMAN	TUBB	3.4027
6	SRS11_HUMAN	SRSF11	2.8032
6	RPA43_HUMAN	TWISTNB	2.5877
6	RSMB_HUMAN	SNRPB	2.4293
5	YBOX1_HUMAN	YBX1	4.2882
5	MK67I_HUMAN	MKI67IP	3.9131
5	K0240_HUMAN	KIAA0240	3.8454
5	LUC7L_HUMAN	LUC7L	3.7503
5	SRPK1_HUMAN	SRPK1	3.5178
5	CATIN_HUMAN	CACTIN	3.4249
5	PHRF1_HUMAN	PHRF1	3.3659
5	NEUA_HUMAN	CMAS	3.2791
5	RL24_HUMAN	RPL24	3.2004
5	RL9_HUMAN	RPL9	3.1409
5	EMD_HUMAN	EMD	3.0779
5	RUVB1_HUMAN	RUVBL1	3.0765
5	U5S1_HUMAN	EFTUD2	3.0016
5	GRP75_HUMAN	HSPA9	2.9948
5	DDX27_HUMAN	DDX27	2.926
5	SON_HUMAN	SON	2.8748
5	ATPA_HUMAN	ATP5A1	2.8017
5	PRP19_HUMAN	PRPF19	2.7803
5	BAG2_HUMAN	BAG2	2.7464
5	CSK22_HUMAN	CSNK2A2	2.7373
5	RUVB2_HUMAN	RUVBL2	2.7348
5	SUGP2_HUMAN	SUGP2	2.6992
5	PR38B_HUMAN	PRPF38B	2.5878
5	RS2_HUMAN	RPS2	2.4688
5	NCBP1_HUMAN	NCBP1	2.4568
5	WDR74_HUMAN	WDR74	2.4223
7	H31T_HUMAN	HIST3H3	1.8399
6	RL12_HUMAN	RPL12	2.9158
5	BCL7C_HUMAN	BCL7C	3.3121
5	RPF1_HUMAN	RPF1	3.0258
5	U2AF1_HUMAN	U2AF1	2.8645
5	SRP14_HUMAN	SRP14	2.5355
4	IF6_HUMAN	EIF6	4.0295
4	B4DY08_HUMAN	HNRNPC	3.9763
4	H2AW_HUMAN	H2AFY2	3.8797
4	NSD2_HUMAN	WHSC1	3.8177
4	ANR11_HUMAN	ANKRD11	3.7432
4	TFCP2_HUMAN	TFCP2	3.7333
4	GLYR1_HUMAN	GLYR1	3.6154
4	RL10_HUMAN	RPL10	3.6105
4	RS13_HUMAN	RPS13	3.5452
4	SERPH_HUMAN	SERPINH1	3.4758
4	HCD2_HUMAN	HSD17B10	3.4354
4	CAF1A_HUMAN	CHAF1A	3.3977
4	ROA0_HUMAN	HNRNPA0	3.3757
4	CDC5L_HUMAN	CDC5L	3.3751
4	RRP7A_HUMAN	RRP7A	3.3172
4	SNR40_HUMAN	SNRNP40	3.3146
4	LENG8_HUMAN	LENG8	3.2882
4	RA1L2_HUMAN	HNRNPA1L2	3.2876
4	RL31_HUMAN	RPL31	3.2652
4	TDIF2_HUMAN	DNTTIP2	3.2254
4	TRA2A_HUMAN	TRA2A	3.2241
4	RLP24_HUMAN	RSL24D1	3.193
4	PCBP1_HUMAN	PCBP1	3.1811
4	ACOX1_HUMAN	ACOX1	3.0118
4	PDIP3_HUMAN	POLDIP3	3.0001
4	STAU1_HUMAN	STAU1	2.9791
4	XPC_HUMAN	XPC	2.9593
4	HSP72_HUMAN	HSPA2	2.9557
4	YLPM1_HUMAN	YLPM1	2.9208
4	NPA1P_HUMAN	URB1	2.9068
4	SFR19_HUMAN	SCAF1	2.8713
4	RL22_HUMAN	RPL22	2.8378
4	ANM1_HUMAN	PRMT1	2.7959
4	NOL9_HUMAN	NOL9	2.7713
4	RS16_HUMAN	RPS16	2.7376
4	SMRC2_HUMAN	SMARCC2	2.6676
4	ATD3A_HUMAN	ATAD3A	2.6639
4	RL28_HUMAN	RPL28	2.6593
4	DX39A_HUMAN	DDX39A	2.5818
4	MGN2_HUMAN	MAGOHB	2.5577
4	ACINU_HUMAN	ACIN1	2.5143
4	RS18_HUMAN	RPS18	2.4714
4	RFC3_HUMAN	RFC3	2.4558
4	RL27_HUMAN	RPL27	2.3793
4	NOP14_HUMAN	NOP14	2.3616
6	TBB1_HUMAN	TUBB1	2.5134
5	H2A1A_HUMAN	HIST1H2AA	2.6068
4	HSP71_HUMAN	HSPA1A	3.6056
4	I20L2_HUMAN	ISG20L2	3.415
4	HS90B_HUMAN	HSP90AB1	3.3221
4	DEK_HUMAN	DEK	3.0511
4	LEG1_HUMAN	LGALS1	2.8088
4	RU2A_HUMAN	SNRPA1	2.5337
4	RL34_HUMAN	RPL34	2.2824
3	ANXA2_HUMAN	ANXA2	4.6103
3	PP1A_HUMAN	PPP1CA	4.3465
3	RLA1_HUMAN	RPLP1	4.0527
3	RBM4B_HUMAN	RBM4B	3.769
3	CENPV_HUMAN	CENPV	3.6355
3	TBB6_HUMAN	TUBB6	3.6071
3	UBIP1_HUMAN	UBP1	3.5809
3	TRI27_HUMAN	TRIM27	3.5724
3	SNRPA_HUMAN	SNRPA	3.5648
3	NOL8_HUMAN	NOL8	3.5555
3	FXR1_HUMAN	FXR1	3.5306
3	LACTB_HUMAN	LACTB	3.4789
3	WDR5_HUMAN	WDR5	3.4475
3	LLPH_HUMAN	LLPH	3.4185
3	PURA_HUMAN	PURA	3.3477
3	H11_HUMAN	HIST1H1A	3.3472
3	GRP78_HUMAN	HSPA5	3.3329
3	IMA2_HUMAN	KPNA2	3.315
3	AR6P4_HUMAN	ARL6IP4	3.3058
3	WDR12_HUMAN	WDR12	3.2451
3	ORC1_HUMAN	ORC1	3.2395
3	RAN_HUMAN	RAN	3.2332
3	RL38_HUMAN	RPL38	3.1822
3	U3IP2_HUMAN	RRP9	3.1323
3	SFPQ_HUMAN	SFPQ	3.0458
3	MCM7_HUMAN	MCM7	3.0394
3	SMD1_HUMAN	SNRPD1	3.0289
3	HNRPD_HUMAN	HNRNPD	3.0275
3	DHX8_HUMAN	DHX8	3.0065
3	IMP4_HUMAN	IMP4	2.9711
3	SMD3_HUMAN	SNRPD3	2.9622
3	FL2D_HUMAN	WTAP	2.9596
3	SF3A1_HUMAN	SF3A1	2.9386
3	RS20_HUMAN	RPS20	2.9147
3	SK2L2_HUMAN	SKIV2L2	2.8546
3	PHF6_HUMAN	PHF6	2.8398
3	RCC2_HUMAN	RCC2	2.7728
3	TBL3_HUMAN	TBL3	2.7388
3	NO40_HUMAN	ZCCHC17	2.7272
3	ARF1_HUMAN	ARF1	2.6552
3	RU17_HUMAN	SNRNP70	2.6535
3	RENT1_HUMAN	UPF1	2.6345
3	RL10L_HUMAN	RPL10L	2.5697
3	RSBN1_HUMAN	RSBN1	2.5272
3	RSRC2_HUMAN	RSRC2	2.4
3	TOP1M_HUMAN	TOP1MT	2.3923
3	HNRDL_HUMAN	HNRPDL	2.3668
3	ADT1_HUMAN	SLC25A4	2.342
3	PPIB_HUMAN	PPIB	2.3289
3	ZBT11_HUMAN	ZBTB11	2.3269
3	RALY_HUMAN	RALY	2.2468
3	BRD1_HUMAN	BRD1	2.1982
3	AKP8L_HUMAN	AKAP8L	2.1933
3	SSRP1_HUMAN	SSRP1	2.1432
3	SLIT2_HUMAN	SLIT2	2.0954
3	RL36A_HUMAN	RPL36A	1.997
3	RU2B_HUMAN	SNRPB2	1.7596
12	KAC4_RABIT		3.3075
4	H2B1A_HUMAN	HIST1H2BA	1.8007
3	HMGA1_HUMAN	HMGA1	3.5849
3	ABCF2_HUMAN	ABCF2	2.8031
2	E9PMU7_HUMAN	PUF60	4.9395
2	PINX1_HUMAN	PINX1	4.8714
2	TRIPC_HUMAN	TRIP12	4.1699
2	BAF_HUMAN	BANF1	4.1487
2	G5E9M5_HUMAN	ILF3	4.1052
2	NHP2_HUMAN	NHP2	4.092
2	DBPA_HUMAN	CSDA	4.0438
2	RBM8A_HUMAN	RBM8A	4.0317
2	PM14_HUMAN	SF3B14	4.0115
2	THOC4_HUMAN	ALYREF	3.9925
2	RS7_HUMAN	RPS7	3.8783
2	RNPS1_HUMAN	RNPS1	3.8232
2	SSBP_HUMAN	SSBP1	3.7104
2	FUS_HUMAN	FUS	3.6622
2	RS23_HUMAN	RPS23	3.5316
2	SENP3_HUMAN	SENP3	3.4177
2	EXOSX_HUMAN	EXOSC10	3.3998
2	SAFB1_HUMAN	SAFB	3.3848
2	DESM_HUMAN	DES	3.3647
2	CHM4B_HUMAN	CHMP4B	3.334
2	RL27A_HUMAN	RPL27A	3.3239
2	TEX10_HUMAN	TEX10	3.3213
2	ATPB_HUMAN	ATP5B	3.3123
2	HS71L_HUMAN	HSPA1L	3.2974
2	NRG1_HUMAN	NRG1	3.2284
2	PABP2_HUMAN	PABPN1	3.1642
2	TBB4A_HUMAN	TUBB4A	3.1574
2	ACTBM_HUMAN	POTEKP	3.1534
2	FMR1_HUMAN	FMR1	3.1394
2	RBBP4_HUMAN	RBBP4	3.1098
2	IMA3_HUMAN	KPNA3	3.0968
2	RPA1_HUMAN	POLR1A	3.0797
2	CPSF4_HUMAN	CPSF4	3.071
2	ELAV1_HUMAN	ELAVL1	3.0558
2	UTP15_HUMAN	UTP15	3.0503
2	ZN326_HUMAN	ZNF326	3.0486
2	RBM19_HUMAN	RBM19	3.0142
2	RSBNL_HUMAN	RSBN1L	3.007
2	RS27L_HUMAN	RPS27L	2.9815
2	ADT2_HUMAN	SLC25A5	2.974
2	KCRB_HUMAN	CKB	2.9474
2	ECHA_HUMAN	HADHA	2.9356
2	NCOA5_HUMAN	NCOA5	2.9284
2	ENOA_HUMAN	ENO1	2.9086
2	TMA16_HUMAN	TMA16	2.9036
2	RPAC1_HUMAN	POLR1C	2.8851
2	SUN2_HUMAN	SUN2	2.8809
2	WDR46_HUMAN	WDR46	2.8741
2	ENPL_HUMAN	HSP90B1	2.8194
2	TCOF_HUMAN	TCOF1	2.8056
2	CHAP1_HUMAN	CHAMP1	2.7887
2	RS30_HUMAN	FAU	2.7813
2	H90B2_HUMAN	HSP90AB2P	2.7731
2	RUXE_HUMAN	SNRPE	2.7609
2	BCL7A_HUMAN	BCL7A	2.7229
2	RUXGL_HUMAN		2.7119
2	LAP2A_HUMAN	TMPO	2.6452
2	S30BP_HUMAN	SAP30BP	2.6389
2	H2B1C_HUMAN	HIST1H2BC	2.6235
2	PRR14_HUMAN	PRR14	2.6151
2	PR38A_HUMAN	PRPF38A	2.5612
2	SRPK2_HUMAN	SRPK2	2.5594
2	RS26L_HUMAN	RPS26P11	2.5352
2	PP1B_HUMAN	PPP1CB	2.5272
2	NOC4L_HUMAN	NOC4L	2.5267
2	NONO_HUMAN	NONO	2.5254
2	CTND1_HUMAN	CTNND1	2.5179
2	ABC3F_HUMAN	APOBEC3F	2.4902
2	ROAA_HUMAN	HNRNPAB	2.4485
2	CC137_HUMAN	CCDC137	2.4066
2	SMCA1_HUMAN	SMARCA1	2.3638
2	EZRI_HUMAN	EZR	2.3362
2	AK17A_HUMAN	AKAP17A	2.2941
2	PRDX1_HUMAN	PRDX1	2.2503
2	FBX11_HUMAN	FBXO11	2.2201
2	CBX8_HUMAN	CBX8	2.1924
2	PRP6_HUMAN	PRPF6	1.9655
2	LARP1_HUMAN	LARP1	1.7037
2	AQR_HUMAN	AQR	1.5118
2	RL3L_HUMAN	RPL3L	1.7289
2	CR063_HUMAN	C18orf63	1.7004
1	CTCF_HUMAN	CTCF	5.9821
1	RBM4_HUMAN	RBM4	5.5484
1	SMN_HUMAN	SMN1	5.4289
1	RHOA_HUMAN	RHOA	4.8933
1	WDR82_HUMAN	WDR82	4.7182
1	CX056_HUMAN	CXorf56	4.7024
1	RS26_HUMAN	RPS26	4.6183
1	CHM2A_HUMAN	CHMP2A	4.5745
1	CPSF6_HUMAN	CPSF6	4.571
1	RL37A_HUMAN	RPL37A	4.4815
1	RPA34_HUMAN	CD3EAP	4.4716
1	MYH11_HUMAN	MYH11	4.4033
1	RT22_HUMAN	MRPS22	4.381
1	CI114_HUMAN	C9orf114	4.3042
1	KAP2_HUMAN	PRKAR2A	4.2833
1	CBX3_HUMAN	CBX3	4.2749
1	ZMY11_HUMAN	ZMYND11	4.2588
1	ADT3_HUMAN	SLC25A6	4.204
1	SF3B4_HUMAN	SF3B4	4.1543
1	H90B3_HUMAN	HSP90AB3P	4.1004
1	EMAL3_HUMAN	EML3	4.0488
1	SART3_HUMAN	SART3	4.0253
1	MSI2H_HUMAN	MSI2	4.0064
1	HSDL2_HUMAN	HSDL2	4.0018
1	LBR_HUMAN	LBR	3.9997
1	RL29_HUMAN	RPL29	3.995
1	IMP3_HUMAN	IMP3	3.9873
1	REPI1_HUMAN	REPIN1	3.9564
1	RL40_HUMAN	UBA52	3.9509
1	SENP7_HUMAN	SENP7	3.9369
1	CO4A_HUMAN	C4A	3.9355
1	UTP11_HUMAN	UTP11L	3.9049
1	PEO1_HUMAN	PEO1	3.848
1	E9PRG8_HUMAN	C11orf48	3.839
1	B4DV38_HUMAN	PAPD5	3.8124
1	RL7L_HUMAN	RPL7L1	3.8103
1	SRBD1_HUMAN	SRBD1	3.7751
1	RBM6_HUMAN	RBM6	3.775
1	RFOX1_HUMAN	RBFOX1	3.7661
1	Q5HYZ1_HUMAN	WDR46	3.726
1	RING1_HUMAN	RING1	3.7161
1	CIR1A_HUMAN	CIRH1A	3.7135
1	GZF1_HUMAN	GZF1	3.7135
1	CETN2_HUMAN	CETN2	3.7113
1	SAS10_HUMAN	UTP3	3.7051
1	CLH1_HUMAN	CLTC	3.6931
1	RBM22_HUMAN	RBM22	3.6805
1	COA6_HUMAN	COA6	3.655
1	CAF1B_HUMAN	CHAF1B	3.5947
1	CPT1A_HUMAN	CPT1A	3.5891
1	AHNK_HUMAN	AHNAK	3.5643
1	TBB4B_HUMAN	TUBB4B	3.5632
1	TADBP_HUMAN	TARDBP	3.5605
1	CSK2B_HUMAN	CSNK2B	3.5438
1	DYL1_HUMAN	DYNLL1	3.5301
1	ECH1_HUMAN	ECH1	3.4987
1	RS17L_HUMAN	RPS17L	3.4781
1	MSI1H_HUMAN	MSI1	3.4579
1	SREK1_HUMAN	SREK1	3.4486
1	CBX1_HUMAN	CBX1	3.4275
1	BST2_HUMAN	BST2	3.3943
1	AKAP8_HUMAN	AKAP8	3.3765
1	RRAS_HUMAN	RRAS	3.3651
1	SPF27_HUMAN	BCAS2	3.3413
1	PIP_HUMAN	PIP	3.327
1	RL35_HUMAN	RPL35	3.3267
1	ATPG_HUMAN	ATP5C1	3.3165
1	MS18A_HUMAN	MIS18A	3.306
1	NCBP2_HUMAN	NCBP2	3.2968
1	PHF8_HUMAN	PHF8	3.2794
1	ZN574_HUMAN	ZNF574	3.2653
1	TIM50_HUMAN	TIMM50	3.2621
1	PCBP2_HUMAN	PCBP2	3.2473
1	LYSC_HUMAN	LYZ	3.2264
1	ZN770_HUMAN	ZNF770	3.1893
1	TAF1C_HUMAN	TAF1C	3.1235
1	RFA1_HUMAN	RPA1	3.1124
1	LMNB1_HUMAN	LMNB1	3.1082
1	TFP11_HUMAN	TFIP11	3.0983
1	PP1G_HUMAN	PPP1CC	3.0887
1	RBP56_HUMAN	TAF15	3.0771
1	KV110_HUMAN	IGKV1-5	3.0766
1	HNRH3_HUMAN	HNRNPH3	3.0438
1	ZN114_HUMAN	ZNF114	3.04
1	KLF13_HUMAN	KLF13	3.0134
1	FLOT1_HUMAN	FLOT1	3.0031
1	NH2L1_HUMAN	NHP2L1	2.9941
1	SNUT1_HUMAN	SART1	2.9913
1	G3P_HUMAN	GAPDH	2.9661
1	RPAB1_HUMAN	POLR2E	2.9295
1	EXOS9_HUMAN	EXOSC9	2.9237
1	GSCR2_HUMAN	GLTSCR2	2.9057
1	K7ELP8_HUMAN	U2AF2	2.8899
1	IMA1_HUMAN	KPNA1	2.8357
1	FLOT2_HUMAN	FLOT2	2.8311
1	RM54_HUMAN	MRPL54	2.8277
1	ZO2_HUMAN	TJP2	2.8124
1	PHF2_HUMAN	PHF2	2.8088
1	RRAS2_HUMAN	RRAS2	2.8039
1	SLIT1_HUMAN	SLIT1	2.7955
1	RTCB_HUMAN	C22orf28	2.7949
1	NIPBL_HUMAN	NIPBL	2.788
1	AHDC1_HUMAN	AHDC1	2.7427
1	TR10B_HUMAN	TNFRSF10B	2.7374
1	FGF2_HUMAN	FGF2	2.7254
1	CPSF5_HUMAN	NUDT21	2.6681
1	SNW1_HUMAN	SNW1	2.6356
1	CS068_HUMAN	C19orf68	2.6139
1	TBG1_HUMAN	TUBG1	2.6131
1	CP51A_HUMAN	CYP51A1	2.5636
1	RB12B_HUMAN	RBM12B	2.5595
1	F8VZS0_HUMAN	RPLP0	2.5173
1	C9JMY0_HUMAN	LENG8	2.5032
1	CRNL1_HUMAN	CRNKL1	2.4628
1	HELZ2_HUMAN	HELZ2	2.4612
1	PRS10_HUMAN	PSMC6	2.4545
1	CMS1_HUMAN	CMSS1	2.4522
1	RUXF_HUMAN	SNRPF	2.4398
1	TBR1_HUMAN	TBR1	2.4347
1	BBX_HUMAN	BBX	2.4043
1	RBM27_HUMAN	RBM27	2.3933
1	DDX55_HUMAN	DDX55	2.393
1	LTV1_HUMAN	LTV1	2.3909
1	TIM44_HUMAN	TIMM44	2.3874
1	TRI26_HUMAN	TRIM26	2.3789
1	ZFX_HUMAN	ZFX	2.3566
1	ARF4_HUMAN	ARF4	2.3043
1	EWS_HUMAN	EWSR1	2.2873
1	ACTN1_HUMAN	ACTN1	2.2824
1	GCFC1_HUMAN	GCFC1	2.2782
1	DPM1_HUMAN	DPM1	2.2779
1	EF1G_HUMAN	EEF1G	2.2731
1	CDK13_HUMAN	CDK13	2.2531
1	PDLI7_HUMAN	PDLIM7	2.2486
1	CD2A2_HUMAN	CDKN2A	2.2354
1	POGZ_HUMAN	POGZ	2.1951
1	MACF1_HUMAN	MACF1	2.1899
1	NFIA_HUMAN	NFIA	2.1834
1	NLTP_HUMAN	SCP2	2.1599
1	F207A_HUMAN	FAM207A	2.1511
1	ABCF1_HUMAN	ABCF1	2.1437
1	GRWD1_HUMAN	GRWD1	2.1309
1	DJB11_HUMAN	DNAJB11	2.1244
1	PHF5A_HUMAN	PHF5A	2.1197
1	KV117_HUMAN		2.116
1	ITIH3_HUMAN	ITIH3	2.1043
1	ZN668_HUMAN	ZNF668	2.0612
1	F190A_HUMAN	FAM190A	2.0522
1	DDX23_HUMAN	DDX23	2.0176
1	ZN383_HUMAN	ZNF383	1.9982
1	ZN644_HUMAN	ZNF644	1.9858
1	CC106_HUMAN	CCDC106	1.9814
1	XPR1_HUMAN	XPR1	1.9724
1	THA11_HUMAN	THAP11	1.9266
1	PCNT_HUMAN	PCNT	1.9127
1	REXO4_HUMAN	REXO4	1.8996
1	ERH_HUMAN	ERH	1.8669
1	DDX49_HUMAN	DDX49	1.8642
1	AMPM1_HUMAN	METAP1	1.8371
1	NKAPL_HUMAN	NKAPL	1.8341
1	RGPA2_HUMAN	RALGAPA2	1.7611
1	TB10C_HUMAN	TBC1D10C	1.7381
1	UDB15_HUMAN	UGT2B15	1.6662
1	HMGCL_HUMAN	HMGCL	1.6653
1	DREB_HUMAN	DBN1	1.6306
1	RT23_HUMAN	MRPS23	1.5771
1	C9IZE1_HUMAN	EIF2A	1.519

## Sheet: TTC549
Total	reference	Gene Symbol
89	MYH10_HUMAN	MYH10
65	MYH9_HUMAN	MYH9
42	SMRC1_HUMAN	SMARCC1
35	SMRD1_HUMAN	SMARCD1
35	GSCR1_HUMAN	GLTSCR1
28	DHB4_HUMAN	HSD17B4
25	KI67_HUMAN	MKI67
25	SMCA4_HUMAN	SMARCA4
24	HNRPM_HUMAN	HNRNPM
24	NUCL_HUMAN	NCL
23	ARHGC_HUMAN	ARHGEF12
23	BRD9_HUMAN	BRD9
25	ACTA_HUMAN	ACTA2
19	DKC1_HUMAN	DKC1
19	NOP58_HUMAN	NOP58
19	SMCA2_HUMAN	SMARCA2
17	VIME_HUMAN	VIM
17	NOP56_HUMAN	NOP56
17	XRCC6_HUMAN	XRCC6
16	AASD1_HUMAN	AARSD1
16	XRCC5_HUMAN	XRCC5
14	TBB2A_HUMAN	TUBB2A
14	NMNA1_HUMAN	NMNAT1
14	PABP1_HUMAN	PABPC1
14	ACL6A_HUMAN	ACTL6A
13	FBRL_HUMAN	FBL
13	RL4_HUMAN	RPL4
85	IGHG_RABIT
15	H4_HUMAN	HIST1H4A
13	TOP1_HUMAN	TOP1
12	K0240_HUMAN	KIAA0240
12	DDX17_HUMAN	DDX17
12	DHX9_HUMAN	DHX9
13	SRSF1_HUMAN	SRSF1
12	RL7_HUMAN	RPL7
11	DHX15_HUMAN	DHX15
11	LMNA_HUMAN	LMNA
10	EMAL3_HUMAN	EML3
10	HNRPR_HUMAN	HNRNPR
10	CP250_HUMAN	CEP250
10	RL7A_HUMAN	RPL7A
10	HNRH1_HUMAN	HNRNPH1
10	EF1A1_HUMAN	EEF1A1
10	TBA1A_HUMAN	TUBA1A
10	CAF1A_HUMAN	CHAF1A
10	TIF1B_HUMAN	TRIM28
9	ODFP2_HUMAN	ODF2
9	CBX5_HUMAN	CBX5
9	RL3_HUMAN	RPL3
9	DDX21_HUMAN	DDX21
9	PCNT_HUMAN	PCNT
9	RL13_HUMAN	RPL13
9	CROCC_HUMAN	CROCC
9	CE128_HUMAN	CEP128
8	NOP2_HUMAN	NOP2
8	ILF3_HUMAN	ILF3
8	RLA0L_HUMAN	RPLP0P6
8	MATR3_HUMAN	MATR3
8	SRRM2_HUMAN	SRRM2
8	RL6_HUMAN	RPL6
8	TFCP2_HUMAN	TFCP2
8	ILF2_HUMAN	ILF2
7	ACTB_HUMAN	ACTB
7	PUF60_HUMAN	PUF60
7	DECR2_HUMAN	DECR2
7	H2AY_HUMAN	H2AFY
7	SSRP1_HUMAN	SSRP1
7	RL8_HUMAN	RPL8
7	RS3_HUMAN	RPS3
8	H2B1B_HUMAN	HIST1H2BB
6	ROA2_HUMAN	HNRNPA2B1
6	ROA3_HUMAN	HNRNPA3
6	GRP78_HUMAN	HSPA5
6	HNRPF_HUMAN	HNRNPF
6	IF4A3_HUMAN	EIF4A3
6	TR150_HUMAN	THRAP3
6	IF2B1_HUMAN	IGF2BP1
6	RL10A_HUMAN	RPL10A
6	RBBP4_HUMAN	RBBP4
6	CAF1B_HUMAN	CHAF1B
6	RBMX_HUMAN	RBMX
6	RL1D1_HUMAN	RSL1D1
17	KAC4_RABIT
7	HNRPC_HUMAN	HNRNPC
5	TBB5_HUMAN	TUBB
5	HNRCL_HUMAN	HNRNPCL1
5	SMRC2_HUMAN	SMARCC2
5	COIL_HUMAN	COIL
5	HNRPL_HUMAN	HNRNPL
5	HNRPU_HUMAN	HNRNPU
5	RRP5_HUMAN	PDCD11
5	DDX5_HUMAN	DDX5
5	SYFB_HUMAN	FARSB
5	NOG1_HUMAN	GTPBP4
13	H31T_HUMAN	HIST3H3
5	LARP7_HUMAN	LARP7
4	RLA0_HUMAN	RPLP0
4	H2AW_HUMAN	H2AFY2
4	UBIP1_HUMAN	UBP1
4	RL23_HUMAN	RPL23
4	RL24_HUMAN	RPL24
4	RS8_HUMAN	RPS8
4	H12_HUMAN	HIST1H1C
4	UBF1_HUMAN	UBTF
4	MYO1C_HUMAN	MYO1C
4	SF3B1_HUMAN	SF3B1
4	RS3A_HUMAN	RPS3A
4	H15_HUMAN	HIST1H1B
4	NOLC1_HUMAN	NOLC1
4	RALY_HUMAN	RALY
4	PRP19_HUMAN	PRPF19
4	RS16_HUMAN	RPS16
4	MYL6_HUMAN	MYL6
4	PRKDC_HUMAN	PRKDC
4	R13AX_HUMAN
4	RL13A_HUMAN	RPL13A
5	H10_HUMAN	H1F0
5	H2A1A_HUMAN	HIST1H2AA
5	H2B1A_HUMAN	HIST1H2BA
4	RL10_HUMAN	RPL10
3	TRA2B_HUMAN	TRA2B
3	B4DY08_HUMAN	HNRNPC
3	RL18_HUMAN	RPL18
3	TRI27_HUMAN	TRIM27
3	SYFA_HUMAN	FARSA
3	TBB3_HUMAN	TUBB3
3	NOP10_HUMAN	NOP10
3	MK67I_HUMAN	MKI67IP
3	H2B1C_HUMAN	HIST1H2BC
3	HNRPQ_HUMAN	SYNCRIP
3	RS14_HUMAN	RPS14
3	RL38_HUMAN	RPL38
3	ACTBM_HUMAN	POTEKP
3	HSP7C_HUMAN	HSPA8
3	RL15_HUMAN	RPL15
3	RL14_HUMAN	RPL14
3	CEP57_HUMAN	CEP57
3	SMCA5_HUMAN	SMARCA5
3	SRSF3_HUMAN	SRSF3
3	PCBP1_HUMAN	PCBP1
3	ATPA_HUMAN	ATP5A1
3	SERPH_HUMAN	SERPINH1
3	H2AV_HUMAN	H2AFV
3	SMD2_HUMAN	SNRPD2
3	RL36_HUMAN	RPL36
3	RS6_HUMAN	RPS6
3	SRSF7_HUMAN	SRSF7
3	TOP2B_HUMAN	TOP2B
3	SP16H_HUMAN	SUPT16H
3	CP135_HUMAN	CEP135
3	RUVB2_HUMAN	RUVBL2
3	DDX18_HUMAN	DDX18
3	HNRDL_HUMAN	HNRPDL
3	GAR1_HUMAN	GAR1
3	MGN2_HUMAN	MAGOHB
3	DX39A_HUMAN	DDX39A
3	TF2L1_HUMAN	TFCP2L1
3	RL35A_HUMAN	RPL35A
3	HMGA2_HUMAN	HMGA2
3	TBB1_HUMAN	TUBB1
3	CNTRB_HUMAN	CNTROB
2	BAF_HUMAN	BANF1
2	YBOX1_HUMAN	YBX1
2	MYH11_HUMAN	MYH11
2	RBM39_HUMAN	RBM39
2	RL30_HUMAN	RPL30
2	RL12_HUMAN	RPL12
2	RL21_HUMAN	RPL21
2	NPM_HUMAN	NPM1
2	HCD2_HUMAN	HSD17B10
2	IF6_HUMAN	EIF6
2	RFC1_HUMAN	RFC1
2	TDIF2_HUMAN	DNTTIP2
2	RLA2_HUMAN	RPLP2
2	RS2_HUMAN	RPS2
2	MS18B_HUMAN	OIP5
2	NHP2_HUMAN	NHP2
2	MEST_HUMAN	MEST
2	RFA1_HUMAN	RPA1
2	XPC_HUMAN	XPC
2	H11_HUMAN	HIST1H1A
2	HNRPK_HUMAN	HNRNPK
2	CLH1_HUMAN	CLTC
2	U2AF1_HUMAN	U2AF1
2	KAP2_HUMAN	PRKAR2A
2	RS20_HUMAN	RPS20
2	BCL7A_HUMAN	BCL7A
2	ATPB_HUMAN	ATP5B
2	MS18A_HUMAN	MIS18A
2	IF4A1_HUMAN	EIF4A1
2	RL40_HUMAN	UBA52
2	TADBP_HUMAN	TARDBP
2	VATB2_HUMAN	ATP6V1B2
2	TOP2A_HUMAN	TOP2A
2	RCL1_HUMAN	RCL1
2	KRR1_HUMAN	KRR1
2	GRP75_HUMAN	HSPA9
2	SSF1_HUMAN	PPAN
2	RL11_HUMAN	RPL11
2	RBM34_HUMAN	RBM34
2	SMD3_HUMAN	SNRPD3
2	MSD3_HUMAN	MSANTD3
2	SRSF4_HUMAN	SRSF4
2	RPF2_HUMAN	RPF2
2	BCL7C_HUMAN	BCL7C
2	ROA0_HUMAN	HNRNPA0
2	PM14_HUMAN	SF3B14
2	RL28_HUMAN	RPL28
2	HNRL1_HUMAN	HNRNPUL1
2	RL27_HUMAN	RPL27
2	DDX41_HUMAN	DDX41
2	TCF20_HUMAN	TCF20
2	RL5_HUMAN	RPL5
2	DDX56_HUMAN	DDX56
2	GNL3_HUMAN	GNL3
2	RBM28_HUMAN	RBM28
2	HS71L_HUMAN	HSPA1L
2	VRK3_HUMAN	VRK3
2	SF3B2_HUMAN	SF3B2
2	RL34_HUMAN	RPL34
2	CO1A1_HUMAN	COL1A1
2	BRX1_HUMAN	BRIX1
2	DDX50_HUMAN	DDX50
2	RSMB_HUMAN	SNRPB
2	RUVB1_HUMAN	RUVBL1
2	RL26L_HUMAN	RPL26L1
2	WDR67_HUMAN	WDR67
3	RL3L_HUMAN	RPL3L
3	CR063_HUMAN	C18orf63
1	IMA2_HUMAN	KPNA2
1	RLA1_HUMAN	RPLP1
1	RL29_HUMAN	RPL29
1	PINX1_HUMAN	PINX1
1	PARP1_HUMAN	PARP1
1	CCSAP_HUMAN	CCSAP
1	CO4A_HUMAN	C4A
1	DBPA_HUMAN	CSDA
1	CK5P2_HUMAN	CDK5RAP2
1	HM20A_HUMAN	HMG20A
1	A2BHY4_HUMAN	C4B-1
1	EMD_HUMAN	EMD
1	RRS1_HUMAN	RRS1
1	MRRP1_HUMAN	TRMT10C
1	HSP72_HUMAN	HSPA2
1	LYSC_HUMAN	LYZ
1	ZMY11_HUMAN	ZMYND11
1	COA6_HUMAN	COA6
1	HNRPD_HUMAN	HNRNPD
1	MYL6B_HUMAN	MYL6B
1	LCK_HUMAN	LCK
1	IMP4_HUMAN	IMP4
1	ADT2_HUMAN	SLC25A5
1	FUS_HUMAN	FUS
1	H1X_HUMAN	H1FX
1	NOL6_HUMAN	NOL6
1	PERI_HUMAN	PRPH
1	RS26_HUMAN	RPS26
1	DCA13_HUMAN	DCAF13
1	IMP3_HUMAN	IMP3
1	H7BYY1_HUMAN	TPM1
1	KV110_HUMAN	IGKV1-5
1	SENP7_HUMAN	SENP7
1	NONO_HUMAN	NONO
1	HSPB1_HUMAN	HSPB1
1	SRSF6_HUMAN	SRSF6
1	PR40A_HUMAN	PRPF40A
1	DESM_HUMAN	DES
1	TBB4B_HUMAN	TUBB4B
1	BOP1_HUMAN	BOP1
1	DDX47_HUMAN	DDX47
1	RNPS1_HUMAN	RNPS1
1	RL27A_HUMAN	RPL27A
1	SF3B3_HUMAN	SF3B3
1	WDR12_HUMAN	WDR12
1	CHM4B_HUMAN	CHMP4B
1	ELAV1_HUMAN	ELAVL1
1	CE192_HUMAN	CEP192
1	RU2A_HUMAN	SNRPA1
1	RUXE_HUMAN	SNRPE
1	NH2L1_HUMAN	NHP2L1
1	ZN638_HUMAN	ZNF638
1	SRS10_HUMAN	SRSF10
1	HDAC1_HUMAN	HDAC1
1	JPH2_HUMAN	JPH2
1	ACINU_HUMAN	ACIN1
1	RL31_HUMAN	RPL31
1	ELYS_HUMAN	AHCTF1
1	RS26L_HUMAN	RPS26P11
1	DDX10_HUMAN	DDX10
1	PCBP2_HUMAN	PCBP2
1	MAK16_HUMAN	MAK16
1	LN28A_HUMAN	LIN28A
1	STAU1_HUMAN	STAU1
1	CAYP2_HUMAN	CAPS2
1	PABP2_HUMAN	PABPN1
1	TBB4A_HUMAN	TUBB4A
1	CS068_HUMAN	C19orf68
1	BMS1_HUMAN	BMS1
1	GBB1_HUMAN	GNB1
1	HEAT1_HUMAN	HEATR1
1	ZN644_HUMAN	ZNF644
1	HP1B3_HUMAN	HP1BP3
1	TOP1M_HUMAN	TOP1MT
1	U5S1_HUMAN	EFTUD2
1	SRSF9_HUMAN	SRSF9
1	PDLI7_HUMAN	PDLIM7
1	RS30_HUMAN	FAU
1	RAN_HUMAN	RAN
1	CO3A1_HUMAN	COL3A1
1	U3IP2_HUMAN	RRP9
1	ENOA_HUMAN	ENO1
1	TBB6_HUMAN	TUBB6
1	HV301_HUMAN
1	MLF2_HUMAN	MLF2
1	ARHGH_HUMAN	ARHGEF17
1	PRR14_HUMAN	PRR14
1	HIC2_HUMAN	HIC2
1	CDC5L_HUMAN	CDC5L
1	C9JG07_HUMAN	VPS8
1	MICU1_HUMAN	MICU1
1	AINX_HUMAN	INA
1	WDR43_HUMAN	WDR43
1	RS13_HUMAN	RPS13
1	H90B2_HUMAN	HSP90AB2P
1	KV106_HUMAN
1	IgG2a_bovine
1	AATF_HUMAN	AATF
1	IL16_HUMAN	IL16
1	POGZ_HUMAN	POGZ
1	CE104_HUMAN	CEP104
1	EFHB_HUMAN	EFHB
1	PABP4_HUMAN	PABPC4
1	SNR40_HUMAN	SNRNP40
1	TRA2A_HUMAN	TRA2A
1	RL35_HUMAN	RPL35
1	AP3B1_HUMAN	AP3B1
1	KACB_RABIT
1	CLPX_HUMAN	CLPX
1	ATAD2_HUMAN	ATAD2
1	PESC_HUMAN	PES1

## Sheet: TTC709
Total	reference	Gene Symbol
280	MYH10_HUMAN	MYH10
269	MYH9_HUMAN	MYH9
79	HNRPM_HUMAN	HNRNPM
62	TOP1_HUMAN	TOP1
45	RRP5_HUMAN	PDCD11
67	DDX21_HUMAN	DDX21
73	NUCL_HUMAN	NCL
39	MYO1C_HUMAN	MYO1C
38	TOP2A_HUMAN	TOP2A
47	LITD1_HUMAN	L1TD1
47	NOP2_HUMAN	NOP2
189	ACTA_HUMAN	ACTA2
55	DKC1_HUMAN	DKC1
42	ILF3_HUMAN	ILF3
39	NOG1_HUMAN	GTPBP4
36	TOP2B_HUMAN	TOP2B
36	PRP4B_HUMAN	PRPF4B
34	NOP56_HUMAN	NOP56
33	ACTN1_HUMAN	ACTN1
31	DHX9_HUMAN	DHX9
31	DDX17_HUMAN	DDX17
30	SMRC1_HUMAN	SMARCC1
31	SMRD1_HUMAN	SMARCD1
29	DHX15_HUMAN	DHX15
28	NAT10_HUMAN	NAT10
26	MBB1A_HUMAN	MYBBP1A
25	RRMJ3_HUMAN	FTSJ3
36	RL4_HUMAN	RPL4
31	RL3_HUMAN	RPL3
24	NEXN_HUMAN	NEXN
23	TR150_HUMAN	THRAP3
26	DDX5_HUMAN	DDX5
24	DDX24_HUMAN	DDX24
24	K0020_HUMAN	KIAA0020
23	DHB4_HUMAN	HSD17B4
22	DDX54_HUMAN	DDX54
22	MYO6_HUMAN	MYO6
84	NPM_HUMAN	NPM1
24	HP1B3_HUMAN	HP1BP3
22	ACTN4_HUMAN	ACTN4
28	NOP58_HUMAN	NOP58
23	BRD9_HUMAN	BRD9
23	MYEF2_HUMAN	MYEF2
22	LIMA1_HUMAN	LIMA1
21	RBM34_HUMAN	RBM34
26	FBRL_HUMAN	FBL
23	DREB_HUMAN	DBN1
22	RBM28_HUMAN	RBM28
21	DDX50_HUMAN	DDX50
20	GNL3_HUMAN	GNL3
20	DDX18_HUMAN	DDX18
19	SERPH_HUMAN	SERPINH1
22	GSCR1_HUMAN	GLTSCR1
20	LYAR_HUMAN	LYAR
18	RRP1B_HUMAN	RRP1B
24	RL7_HUMAN	RPL7
19	MYH14_HUMAN	MYH14
19	ML12A_HUMAN	MYL12A
18	FLII_HUMAN	FLII
18	SRRM2_HUMAN	SRRM2
17	ZO1_HUMAN	TJP1
25	ELYS_HUMAN	AHCTF1
21	U2AF2_HUMAN	U2AF2
18	TIF1B_HUMAN	TRIM28
17	TBB2A_HUMAN	TUBB2A
17	RLA0L_HUMAN	RPLP0P6
16	MOV10_HUMAN	MOV10
16	NOG2_HUMAN	GNL2
26	RL1D1_HUMAN	RSL1D1
21	ILF2_HUMAN	ILF2
19	MRT4_HUMAN	MRTO4
18	RS3A_HUMAN	RPS3A
17	CP088_HUMAN	C16orf88
16	TPM1_HUMAN	TPM1
16	SSF1_HUMAN	PPAN
16	NO66_HUMAN	NO66
16	HNRL1_HUMAN	HNRNPUL1
15	DDX47_HUMAN	DDX47
15	RRS1_HUMAN	RRS1
19	CAZA1_HUMAN	CAPZA1
18	PUF60_HUMAN	PUF60
17	BRX1_HUMAN	BRIX1
16	SRRM1_HUMAN	SRRM1
16	KRR1_HUMAN	KRR1
14	KRI1_HUMAN	KRI1
14	FLOT1_HUMAN	FLOT1
14	LARP7_HUMAN	LARP7
14	MYO1B_HUMAN	MYO1B
14	RS4X_HUMAN	RPS4X
18	RL6_HUMAN	RPL6
17	TBA1A_HUMAN	TUBA1A
16	EBP2_HUMAN	EBNA1BP2
14	RBM39_HUMAN	RBM39
14	EF1A1_HUMAN	EEF1A1
13	ROA3_HUMAN	HNRNPA3
13	PABP1_HUMAN	PABPC1
13	BOP1_HUMAN	BOP1
13	SKT_HUMAN	KIAA1217
23	RL5_HUMAN	RPL5
21	SRSF1_HUMAN	SRSF1
21	RL7A_HUMAN	RPL7A
18	H4_HUMAN	HIST1H4A
17	RL13_HUMAN	RPL13
16	RL18A_HUMAN	RPL18A
13	TMOD3_HUMAN	TMOD3
13	MYO5A_HUMAN	MYO5A
13	LC7L2_HUMAN	LUC7L2
13	IF4A1_HUMAN	EIF4A1
13	DEK_HUMAN	DEK
13	RS3_HUMAN	RPS3
13	RS9_HUMAN	RPS9
12	BMS1_HUMAN	BMS1
12	BCLF1_HUMAN	BCLAF1
12	XRCC6_HUMAN	XRCC6
12	ZN512_HUMAN	ZNF512
14	PK1IP_HUMAN	PAK1IP1
14	RPF2_HUMAN	RPF2
13	TBB3_HUMAN	TUBB3
12	NIP7_HUMAN	NIP7
12	SPTB2_HUMAN	SPTBN1
12	RL21_HUMAN	RPL21
11	VIME_HUMAN	VIM
11	TTF1_HUMAN	TTF1
11	CDC5L_HUMAN	CDC5L
11	MK67I_HUMAN	MKI67IP
11	DHX37_HUMAN	DHX37
11	HNRPR_HUMAN	HNRNPR
11	NOL6_HUMAN	NOL6
11	WDR36_HUMAN	WDR36
11	SPTN1_HUMAN	SPTAN1
11	PRKDC_HUMAN	PRKDC
11	NOM1_HUMAN	NOM1
11	PESC_HUMAN	PES1
115	ACTB_HUMAN	ACTB
31	IGHG_RABIT
15	RL8_HUMAN	RPL8
14	ZCH18_HUMAN	ZC3H18
13	RL10A_HUMAN	RPL10A
12	RS6_HUMAN	RPS6
12	RL23A_HUMAN	RPL23A
11	LAS1L_HUMAN	LAS1L
11	RS14_HUMAN	RPS14
11	IMA2_HUMAN	KPNA2
11	NMNA1_HUMAN	NMNAT1
11	ZO2_HUMAN	TJP2
11	SRBS2_HUMAN	SORBS2
10	NSD2_HUMAN	WHSC1
10	RFC1_HUMAN	RFC1
10	HNRH1_HUMAN	HNRNPH1
10	ROA2_HUMAN	HNRNPA2B1
10	GRP78_HUMAN	HSPA5
10	NKRF_HUMAN	NKRF
10	NOL11_HUMAN	NOL11
10	RL13A_HUMAN	RPL13A
13	RL23_HUMAN	RPL23
12	RLA0_HUMAN	RPLP0
12	H15_HUMAN	HIST1H1B
12	LRRF2_HUMAN	LRRFIP2
11	HNRPF_HUMAN	HNRNPF
11	CAPZB_HUMAN	CAPZB
11	MYH11_HUMAN	MYH11
11	RA1L2_HUMAN	HNRNPA1L2
11	RL27_HUMAN	RPL27
10	SMCA4_HUMAN	SMARCA4
10	SRSF5_HUMAN	SRSF5
10	UTP18_HUMAN	UTP18
9	TBL3_HUMAN	TBL3
9	FLOT2_HUMAN	FLOT2
9	NOC3L_HUMAN	NOC3L
9	DDX31_HUMAN	DDX31
9	PWP2_HUMAN	PWP2
9	TPM2_HUMAN	TPM2
9	PPIB_HUMAN	PPIB
9	PRP19_HUMAN	PRPF19
9	RRP8_HUMAN	RRP8
9	IQGA1_HUMAN	IQGAP1
9	RL35A_HUMAN	RPL35A
11	RL18_HUMAN	RPL18
10	HNRPL_HUMAN	HNRNPL
10	SRP14_HUMAN	SRP14
9	PWP1_HUMAN	PWP1
9	DDX52_HUMAN	DDX52
9	Q5VU61_HUMAN	TPM3
9	HEAT1_HUMAN	HEATR1
9	ACL6A_HUMAN	ACTL6A
9	FLNA_HUMAN	FLNA
9	DDX56_HUMAN	DDX56
9	NOP14_HUMAN	NOP14
9	RPF1_HUMAN	RPF1
8	HSP7C_HUMAN	HSPA8
8	HNRPK_HUMAN	HNRNPK
8	XPC_HUMAN	XPC
8	CG050_HUMAN	C7orf50
8	HNRPQ_HUMAN	SYNCRIP
8	GPTC4_HUMAN	GPATCH4
8	DDX27_HUMAN	DDX27
8	HNRPU_HUMAN	HNRNPU
8	CAF1A_HUMAN	CHAF1A
8	K0240_HUMAN	KIAA0240
8	AASD1_HUMAN	AARSD1
8	MRRP1_HUMAN	TRMT10C
8	PAPD5_HUMAN	PAPD5
8	RU17_HUMAN	SNRNP70
8	NOLC1_HUMAN	NOLC1
8	IMP4_HUMAN	IMP4
12	R13AX_HUMAN
9	RL32_HUMAN	RPL32
9	PR40A_HUMAN	PRPF40A
8	HS90B_HUMAN	HSP90AB1
8	IMP3_HUMAN	IMP3
8	RL36_HUMAN	RPL36
7	RLA2_HUMAN	RPLP2
7	EXOSX_HUMAN	EXOSC10
7	WDR43_HUMAN	WDR43
7	XRCC5_HUMAN	XRCC5
7	RLP24_HUMAN	RSL24D1
7	RL19_HUMAN	RPL19
7	CEBPZ_HUMAN	CEBPZ
7	UT14A_HUMAN	UTP14A
7	SURF6_HUMAN	SURF6
7	CAF1B_HUMAN	CHAF1B
7	ATPA_HUMAN	ATP5A1
7	RB15B_HUMAN	RBM15B
7	SRSF7_HUMAN	SRSF7
7	CHD2_HUMAN	CHD2
7	RS16_HUMAN	RPS16
7	BYST_HUMAN	BYSL
7	DHX30_HUMAN	DHX30
7	MCM7_HUMAN	MCM7
7	UBF1_HUMAN	UBTF
7	SRSF9_HUMAN	SRSF9
7	SSRP1_HUMAN	SSRP1
7	RL26L_HUMAN	RPL26L1
10	RS8_HUMAN	RPS8
10	TOP1M_HUMAN	TOP1MT
8	CAZA2_HUMAN	CAPZA2
8	RL30_HUMAN	RPL30
8	MYL6B_HUMAN	MYL6B
8	RS2_HUMAN	RPS2
7	HNRPC_HUMAN	HNRNPC
7	COIL_HUMAN	COIL
7	RS24_HUMAN	RPS24
7	IF2B3_HUMAN	IGF2BP3
7	TPM3_HUMAN	TPM3
7	LEG1_HUMAN	LGALS1
7	GAR1_HUMAN	GAR1
7	RS15A_HUMAN	RPS15A
7	MATR3_HUMAN	MATR3
7	ROA0_HUMAN	HNRNPA0
6	HCD2_HUMAN	HSD17B10
6	LC7L3_HUMAN	LUC7L3
6	UTP15_HUMAN	UTP15
6	CBX5_HUMAN	CBX5
6	NOP10_HUMAN	NOP10
6	CIR1A_HUMAN	CIRH1A
6	MPP10_HUMAN	MPHOSPH10
6	STAU1_HUMAN	STAU1
6	WDR12_HUMAN	WDR12
6	NOP16_HUMAN	NOP16
6	NLE1_HUMAN	NLE1
6	RRP1_HUMAN	RRP1
6	UTP6_HUMAN	UTP6
6	IF2B2_HUMAN	IGF2BP2
6	RM11_HUMAN	MRPL11
6	POP1_HUMAN	POP1
6	SF3B3_HUMAN	SF3B3
6	RS13_HUMAN	RPS13
6	KI67_HUMAN	MKI67
6	RUVB1_HUMAN	RUVBL1
6	TRA2B_HUMAN	TRA2B
6	DDX10_HUMAN	DDX10
6	BAZ1B_HUMAN	BAZ1B
6	SNIP1_HUMAN	SNIP1
6	COR1C_HUMAN	CORO1C
6	RBM15_HUMAN	RBM15
6	SUGP2_HUMAN	SUGP2
6	RL7L_HUMAN	RPL7L1
6	ATD3A_HUMAN	ATAD3A
6	TRI26_HUMAN	TRIM26
6	NONO_HUMAN	NONO
6	SRSF3_HUMAN	SRSF3
6	TPM4_HUMAN	TPM4
6	EFTU_HUMAN	TUFM
6	EFHD2_HUMAN	EFHD2
6	ENOA_HUMAN	ENO1
6	KHDR1_HUMAN	KHDRBS1
6	RBM25_HUMAN	RBM25
6	RSBN1_HUMAN	RSBN1
6	IF4A3_HUMAN	EIF4A3
6	SMCA1_HUMAN	SMARCA1
6	RS11_HUMAN	RPS11
13	RL28_HUMAN	RPL28
9	MYL6_HUMAN	MYL6
7	H10_HUMAN	H1F0
7	SRSF6_HUMAN	SRSF6
7	PTBP1_HUMAN	PTBP1
6	TBB5_HUMAN	TUBB
6	H2B1B_HUMAN	HIST1H2BB
6	GNAI2_HUMAN	GNAI2
6	IF6_HUMAN	EIF6
6	TMOD2_HUMAN	TMOD2
6	LUC7L_HUMAN	LUC7L
6	SRSF4_HUMAN	SRSF4
6	LLPH_HUMAN	LLPH
6	RL31_HUMAN	RPL31
6	RL22_HUMAN	RPL22
6	DDX41_HUMAN	DDX41
5	MAK16_HUMAN	MAK16
5	TRI27_HUMAN	TRIM27
5	E41L5_HUMAN	EPB41L5
5	U3IP2_HUMAN	RRP9
5	ZFR_HUMAN	ZFR
5	WDR1_HUMAN	WDR1
5	SPA5L_HUMAN	SPATA5L1
5	TAF1C_HUMAN	TAF1C
5	CI114_HUMAN	C9orf114
5	HS90A_HUMAN	HSP90AA1
5	NGDN_HUMAN	NGDN
5	MYL9_HUMAN	MYL9
5	NOC4L_HUMAN	NOC4L
5	WDR5_HUMAN	WDR5
5	PARP1_HUMAN	PARP1
5	WDR46_HUMAN	WDR46
5	RBBP6_HUMAN	RBBP6
5	RBM4B_HUMAN	RBM4B
5	RBMX_HUMAN	RBMX
5	H2AW_HUMAN	H2AFY2
5	H2AY_HUMAN	H2AFY
5	DDX55_HUMAN	DDX55
5	DIM1_HUMAN	DIMT1
5	TF3C2_HUMAN	GTF3C2
5	GRWD1_HUMAN	GRWD1
5	REXO4_HUMAN	REXO4
5	DNJC9_HUMAN	DNAJC9
5	RS18_HUMAN	RPS18
5	SMCA2_HUMAN	SMARCA2
5	PGAM5_HUMAN	PGAM5
5	RBBP4_HUMAN	RBBP4
5	NOL10_HUMAN	NOL10
5	UTP11_HUMAN	UTP11L
8	H12_HUMAN	HIST1H1C
7	RL14_HUMAN	RPL14
6	SRSF2_HUMAN	SRSF2
6	RL10_HUMAN	RPL10
6	RL11_HUMAN	RPL11
6	RL15_HUMAN	RPL15
5	RPA34_HUMAN	CD3EAP
5	RL24_HUMAN	RPL24
5	EF1G_HUMAN	EEF1G
5	RS7_HUMAN	RPS7
5	B1AK87_HUMAN	CAPZB
5	RL35_HUMAN	RPL35
4	TFCP2_HUMAN	TFCP2
4	TBB6_HUMAN	TUBB6
4	GNAI3_HUMAN	GNAI3
4	RRP7A_HUMAN	RRP7A
4	RL9_HUMAN	RPL9
4	DDX3X_HUMAN	DDX3X
4	EFHD1_HUMAN	EFHD1
4	FUS_HUMAN	FUS
4	NOL9_HUMAN	NOL9
4	AMPM1_HUMAN	METAP1
4	DECR2_HUMAN	DECR2
4	NOL12_HUMAN	NOL12
4	PCBP1_HUMAN	PCBP1
4	TRIPC_HUMAN	TRIP12
4	SFPQ_HUMAN	SFPQ
4	IMA1_HUMAN	KPNA1
4	WDR74_HUMAN	WDR74
4	RBM42_HUMAN	RBM42
4	SRS11_HUMAN	SRSF11
4	ZN800_HUMAN	ZNF800
4	ANR11_HUMAN	ANKRD11
4	RRP15_HUMAN	RRP15
4	DX39A_HUMAN	DDX39A
4	RL27A_HUMAN	RPL27A
4	H90B2_HUMAN	HSP90AB2P
4	SMCA5_HUMAN	SMARCA5
4	CHD1_HUMAN	CHD1
4	CALR_HUMAN	CALR
4	RL38_HUMAN	RPL38
4	PDLI7_HUMAN	PDLIM7
4	ATPG_HUMAN	ATP5C1
4	ZN638_HUMAN	ZNF638
4	PDIA3_HUMAN	PDIA3
4	IMA3_HUMAN	KPNA3
4	ARHGC_HUMAN	ARHGEF12
4	CPSF5_HUMAN	NUDT21
4	KC1A_HUMAN	CSNK1A1
4	CLH1_HUMAN	CLTC
4	DDX51_HUMAN	DDX51
4	ADT1_HUMAN	SLC25A4
4	EF2_HUMAN	EEF2
4	GELS_HUMAN	GSN
16	ACTBM_HUMAN	POTEKP
8	RL12_HUMAN	RPL12
6	H2A1A_HUMAN	HIST1H2AA
5	TBB1_HUMAN	TUBB1
5	H31T_HUMAN	HIST3H3
4	RLA1_HUMAN	RPLP1
4	HNRH2_HUMAN	HNRNPH2
4	SP16H_HUMAN	SUPT16H
4	1433B_HUMAN	YWHAB
4	SMD2_HUMAN	SNRPD2
4	ARGL1_HUMAN	ARGLU1
4	NH2L1_HUMAN	NHP2L1
4	RS26L_HUMAN	RPS26P11
4	RL34_HUMAN	RPL34
4	WDR18_HUMAN	WDR18
3	HNRPD_HUMAN	HNRNPD
3	UBIP1_HUMAN	UBP1
3	SNP23_HUMAN	SNAP23
3	ENPL_HUMAN	HSP90B1
3	DBPA_HUMAN	CSDA
3	1433Z_HUMAN	YWHAZ
3	RCN2_HUMAN	RCN2
3	YBOX1_HUMAN	YBX1
3	Q5VU59_HUMAN	TPM3
3	SNRPA_HUMAN	SNRPA
3	CH60_HUMAN	HSPD1
3	NEP1_HUMAN	EMG1
3	H1X_HUMAN	H1FX
3	PURA_HUMAN	PURA
3	MYO1A_HUMAN	MYO1A
3	RS20_HUMAN	RPS20
3	COF1_HUMAN	CFL1
3	THOC4_HUMAN	ALYREF
3	I20L2_HUMAN	ISG20L2
3	LA_HUMAN	SSB
3	SGPL1_HUMAN	SGPL1
3	MDC1_HUMAN	MDC1
3	CC137_HUMAN	CCDC137
3	U2AF1_HUMAN	U2AF1
3	CCD86_HUMAN	CCDC86
3	HNRDL_HUMAN	HNRPDL
3	WDR3_HUMAN	WDR3
3	SEPT7_HUMAN	2015-09-07
3	PSIP1_HUMAN	PSIP1
3	BAF_HUMAN	BANF1
3	RSMB_HUMAN	SNRPB
3	MPCP_HUMAN	SLC25A3
3	WDR75_HUMAN	WDR75
3	HNRCL_HUMAN	HNRNPCL1
3	ACINU_HUMAN	ACIN1
3	SENP3_HUMAN	SENP3
3	SRBD1_HUMAN	SRBD1
3	CCNY_HUMAN	CCNY
3	ELAV1_HUMAN	ELAVL1
3	TBB4A_HUMAN	TUBB4A
3	TRI41_HUMAN	TRIM41
3	SF3B1_HUMAN	SF3B1
3	RUXE_HUMAN	SNRPE
3	CCYL1_HUMAN	CCNYL1
3	PROF1_HUMAN	PFN1
3	FARP1_HUMAN	FARP1
3	AKP8L_HUMAN	AKAP8L
3	PERI_HUMAN	PRPH
3	LACTB_HUMAN	LACTB
3	ADT2_HUMAN	SLC25A5
3	RSBNL_HUMAN	RSBN1L
3	SMD3_HUMAN	SNRPD3
3	GBLP_HUMAN	GNB2L1
3	SEPT9_HUMAN	2015-09-09
3	H90B3_HUMAN	HSP90AB3P
3	KAT7_HUMAN	KAT7
3	TDIF2_HUMAN	DNTTIP2
3	BUD13_HUMAN	BUD13
3	RPA43_HUMAN	TWISTNB
3	RALY_HUMAN	RALY
3	DCA13_HUMAN	DCAF13
3	RFC4_HUMAN	RFC4
3	PR38B_HUMAN	PRPF38B
3	IF2B1_HUMAN	IGF2BP1
3	ZN644_HUMAN	ZNF644
3	EXOS6_HUMAN	EXOSC6
3	CPSF7_HUMAN	CPSF7
3	RBMX2_HUMAN	RBMX2
3	DNJA3_HUMAN	DNAJA3
3	NCBP1_HUMAN	NCBP1
3	SPT2_HUMAN	SPTY2D1
3	RBM10_HUMAN	RBM10
3	SMN_HUMAN	SMN1
3	RL36A_HUMAN	RPL36A
3	RB12B_HUMAN	RBM12B
16	KAC4_RABIT
5	NHP2_HUMAN	NHP2
4	ACTBL_HUMAN	ACTBL2
3	PCD10_HUMAN	PCDH10
3	ROA1_HUMAN	HNRNPA1
3	H11_HUMAN	HIST1H1A
3	H7BYY1_HUMAN	TPM1
3	BAZ1A_HUMAN	BAZ1A
3	RL29_HUMAN	RPL29
3	TRA2A_HUMAN	TRA2A
3	RPAB3_HUMAN	POLR2H
3	PCBP2_HUMAN	PCBP2
3	ZC3HD_HUMAN	ZC3H13
3	PRD15_HUMAN	PRDM15
2	B4DY08_HUMAN	HNRNPC
2	E9PMU7_HUMAN	PUF60
2	HSP71_HUMAN	HSPA1A
2	EAF6_HUMAN	MEAF6
2	CENPV_HUMAN	CENPV
2	CPSF6_HUMAN	CPSF6
2	RNPS1_HUMAN	RNPS1
2	PP1A_HUMAN	PPP1CA
2	TADBP_HUMAN	TARDBP
2	TEX10_HUMAN	TEX10
2	UHRF1_HUMAN	UHRF1
2	NOL7_HUMAN	NOL7
2	TPM3L_HUMAN
2	ROAA_HUMAN	HNRNPAB
2	ATPB_HUMAN	ATP5B
2	E7EUA0_HUMAN	NEXN
2	RBM19_HUMAN	RBM19
2	TF3C1_HUMAN	GTF3C1
2	SMD1_HUMAN	SNRPD1
2	PATZ1_HUMAN	PATZ1
2	NEUA_HUMAN	CMAS
2	SREK1_HUMAN	SREK1
2	SCAFB_HUMAN	SCAF11
2	RPA49_HUMAN	POLR1E
2	SEPT2_HUMAN	2015-09-02
2	RS27L_HUMAN	RPS27L
2	DNJB1_HUMAN	DNAJB1
2	MS18B_HUMAN	OIP5
2	RS23_HUMAN	RPS23
2	HMGA1_HUMAN	HMGA1
2	RAN_HUMAN	RAN
2	RGAP1_HUMAN	RACGAP1
2	MECP2_HUMAN	MECP2
2	GSCR2_HUMAN	GLTSCR2
2	RBM5_HUMAN	RBM5
2	RPA1_HUMAN	POLR1A
2	MAP1B_HUMAN	MAP1B
2	HS71L_HUMAN	HSPA1L
2	TAF1B_HUMAN	TAF1B
2	RRP12_HUMAN	RRP12
2	FXR2_HUMAN	FXR2
2	NSA2_HUMAN	NSA2
2	HSPB1_HUMAN	HSPB1
2	AATF_HUMAN	AATF
2	SR140_HUMAN	U2SURP
2	MYADM_HUMAN	MYADM
2	SRS10_HUMAN	SRSF10
2	TCOF_HUMAN	TCOF1
2	EPHA7_HUMAN	EPHA7
2	CAH4_HUMAN	CA4
2	YES_HUMAN	YES1
2	EXOS3_HUMAN	EXOSC3
2	MS18A_HUMAN	MIS18A
2	HSP72_HUMAN	HSPA2
2	SAS10_HUMAN	UTP3
2	GRP75_HUMAN	HSPA9
2	RPA2_HUMAN	POLR1B
2	CD11A_HUMAN	CDK11A
2	G5E9M5_HUMAN	ILF3
2	PABP2_HUMAN	PABPN1
2	ABC3F_HUMAN	APOBEC3F
2	CHTOP_HUMAN	CHTOP
2	EPHA5_HUMAN	EPHA5
2	SRPK1_HUMAN	SRPK1
2	TCP4_HUMAN	SUB1
2	PKP2_HUMAN	PKP2
2	RUVB2_HUMAN	RUVBL2
2	RPAB1_HUMAN	POLR2E
2	MEST_HUMAN	MEST
2	KAT6B_HUMAN	KAT6B
2	MY18A_HUMAN	MYO18A
2	SRFB1_HUMAN	SRFBP1
2	SPAT5_HUMAN	SPATA5
2	PLCD3_HUMAN	PLCD3
2	DHB11_HUMAN	HSD17B11
2	XRN2_HUMAN	XRN2
2	SF3A1_HUMAN	SF3A1
2	TYY1_HUMAN	YY1
2	CTND1_HUMAN	CTNND1
2	IRS4_HUMAN	IRS4
2	RBM14_HUMAN	RBM14
2	TRM1L_HUMAN	TRMT1L
2	FIP1_HUMAN	FIP1L1
2	COR2B_HUMAN	CORO2B
2	H2B1C_HUMAN	HIST1H2BC
2	SK2L2_HUMAN	SKIV2L2
2	RS30_HUMAN	FAU
2	EPHA2_HUMAN	EPHA2
2	GNA11_HUMAN	GNA11
2	ZN207_HUMAN	ZNF207
2	BUB3_HUMAN	BUB3
2	NUSAP_HUMAN	NUSAP1
2	ARF1_HUMAN	ARF1
2	PHF2_HUMAN	PHF2
2	DHX8_HUMAN	DHX8
2	KC1D_HUMAN	CSNK1D
2	RCL1_HUMAN	RCL1
2	ARF4_HUMAN	ARF4
2	NFIB_HUMAN	NFIB
2	AK17A_HUMAN	AKAP17A
2	GNAS1_HUMAN	GNAS
2	RU2B_HUMAN	SNRPB2
2	RFC5_HUMAN	RFC5
2	PHF6_HUMAN	PHF6
2	ZN770_HUMAN	ZNF770
2	ARP2_HUMAN	ACTR2
2	BRD1_HUMAN	BRD1
2	TF3C4_HUMAN	GTF3C4
2	XPO1_HUMAN	XPO1
2	IMB1_HUMAN	KPNB1
2	ERH_HUMAN	ERH
2	D9YZV2_HUMAN	TPM1
2	DAZP1_HUMAN	DAZAP1
2	RL37A_HUMAN	RPL37A
2	EZH2_HUMAN	EZH2
2	H2B1A_HUMAN	HIST1H2BA
1	IMA4_HUMAN	KPNA4
1	PTRF_HUMAN	PTRF
1	PHRF1_HUMAN	PHRF1
1	PPIG_HUMAN	PPIG
1	CALX_HUMAN	CANX
1	SRP72_HUMAN	SRP72
1	RSSA_HUMAN	RPSA
1	SSBP_HUMAN	SSBP1
1	ZCCHV_HUMAN	ZC3HAV1
1	RPAC1_HUMAN	POLR1C
1	E7EW20_HUMAN	MYO6
1	MLL1_HUMAN	MLL
1	PHB2_HUMAN	PHB2
1	VATB2_HUMAN	ATP6V1B2
1	RL40_HUMAN	UBA52
1	E9PRG8_HUMAN	C11orf48
1	H0YLT6_HUMAN	TJP1
1	GLYR1_HUMAN	GLYR1
1	ZMY11_HUMAN	ZMYND11
1	Q5HYZ1_HUMAN	WDR46
1	H7BZJ3_HUMAN	PDIA3
1	ADT3_HUMAN	SLC25A6
1	EF1B_HUMAN	EEF1B2
1	RS26_HUMAN	RPS26
1	VATA_HUMAN	ATP6V1A
1	RS4Y1_HUMAN	RPS4Y1
1	ODFP2_HUMAN	ODF2
1	Q5TCU3_HUMAN	TPM2
1	CO4A_HUMAN	C4A
1	1433G_HUMAN	YWHAG
1	TRM6_HUMAN	TRMT6
1	L2GL1_HUMAN	LLGL1
1	DESM_HUMAN	DES
1	CDK1_HUMAN	CDK1
1	RT22_HUMAN	MRPS22
1	EXOS8_HUMAN	EXOSC8
1	SMRCD_HUMAN	SMARCAD1
1	P4HA1_HUMAN	P4HA1
1	IF2P_HUMAN	EIF5B
1	ECHA_HUMAN	HADHA
1	1433T_HUMAN	YWHAQ
1	KIF23_HUMAN	KIF23
1	ACTZ_HUMAN	ACTR1A
1	NP1L1_HUMAN	NAP1L1
1	SYT11_HUMAN	SYT11
1	ZCHC7_HUMAN	ZCCHC7
1	E2AK2_HUMAN	EIF2AK2
1	VATE1_HUMAN	ATP6V1E1
1	LYSC_HUMAN	LYZ
1	CDCA2_HUMAN	CDCA2
1	GZF1_HUMAN	GZF1
1	K7EM38_HUMAN	ACTG1
1	KV110_HUMAN	IGKV1-5
1	NPM3_HUMAN	NPM3
1	TAF6L_HUMAN	TAF6L
1	EXOS9_HUMAN	EXOSC9
1	ZKSC1_HUMAN	ZKSCAN1
1	RFC2_HUMAN	RFC2
1	SENP5_HUMAN	SENP5
1	PDS5B_HUMAN	PDS5B
1	PA2G4_HUMAN	PA2G4
1	ZN189_HUMAN	ZNF189
1	ZCRB1_HUMAN	ZCRB1
1	STK10_HUMAN	STK10
1	CTBP2_HUMAN	CTBP2
1	TRAF1_HUMAN	TRAF1
1	RS17L_HUMAN	RPS17L
1	PP1G_HUMAN	PPP1CC
1	NPA1P_HUMAN	URB1
1	RS28_HUMAN	RPS28
1	GMCL1_HUMAN	GMCL1
1	G3P_HUMAN	GAPDH
1	TOE1_HUMAN	TOE1
1	RUXGL_HUMAN
1	TPIS_HUMAN	TPI1
1	TIMP3_HUMAN	TIMP3
1	RING2_HUMAN	RNF2
1	ZN574_HUMAN	ZNF574
1	KCRB_HUMAN	CKB
1	CEP57_HUMAN	CEP57
1	VTNC_HUMAN	VTN
1	RAP2B_HUMAN	RAP2B
1	MSL1_HUMAN	MSL1
1	RM54_HUMAN	MRPL54
1	DNJA1_HUMAN	DNAJA1
1	SERA_HUMAN	PHGDH
1	LENG8_HUMAN	LENG8
1	CD59_HUMAN	CD59
1	CKAP4_HUMAN	CKAP4
1	PINX1_HUMAN	PINX1
1	EXOS2_HUMAN	EXOSC2
1	CYBR1_HUMAN	CYBRD1
1	GAPR1_HUMAN	GLIPR2
1	ZN701_HUMAN	ZNF701
1	BACH_HUMAN	ACOT7
1	EMAL3_HUMAN	EML3
1	NSD1_HUMAN	NSD1
1	VA0D1_HUMAN	ATP6V0D1
1	PACN3_HUMAN	PACSIN3
1	CIRBP_HUMAN	CIRBP
1	IF2A_HUMAN	EIF2S1
1	RS25_HUMAN	RPS25
1	RENT1_HUMAN	UPF1
1	SF3A3_HUMAN	SF3A3
1	DJB11_HUMAN	DNAJB11
1	RPN1_HUMAN	RPN1
1	PELP1_HUMAN	PELP1
1	ABCF1_HUMAN	ABCF1
1	UTP20_HUMAN	UTP20
1	VATB1_HUMAN	ATP6V1B1
1	ARPC4_HUMAN	ARPC4
1	RSRC2_HUMAN	RSRC2
1	VPP1_HUMAN	ATP6V0A1
1	SPIN1_HUMAN	SPIN1
1	CXXC1_HUMAN	CXXC1
1	PRP8_HUMAN	PRPF8
1	DDX49_HUMAN	DDX49
1	PSPC1_HUMAN	PSPC1
1	DNJB3_HUMAN	DNAJB3
1	PRDM2_HUMAN	PRDM2
1	ABC3C_HUMAN	APOBEC3C
1	VATG1_HUMAN	ATP6V1G1
1	RU2A_HUMAN	SNRPA1
1	CH033_HUMAN	C8orf33
1	CEP78_HUMAN	CEP78
1	EHMT1_HUMAN	EHMT1
1	1433F_HUMAN	YWHAH
1	ZF64B_HUMAN	ZFP64
1	RCC1_HUMAN	RCC1
1	ZFP62_HUMAN	ZFP62
1	AINX_HUMAN	INA
1	FA83G_HUMAN	FAM83G
1	NO40_HUMAN	ZCCHC17
1	SRP09_HUMAN	SRP9
1	F207A_HUMAN	FAM207A
1	PI15_HUMAN	PI15
1	HDAC1_HUMAN	HDAC1
1	WDR6_HUMAN	WDR6
1	U5S1_HUMAN	EFTUD2
1	NB5R3_HUMAN	CYB5R3
1	F8VZS0_HUMAN	RPLP0
1	THA11_HUMAN	THAP11
1	TAF1A_HUMAN	TAF1A
1	ZN281_HUMAN	ZNF281
1	FYN_HUMAN	FYN
1	MYOM1_HUMAN	MYOM1
1	NSG1_HUMAN	NSG1
1	RCC2_HUMAN	RCC2
1	CSRP1_HUMAN	CSRP1
1	BMPER_HUMAN	BMPER
1	N42L2_HUMAN	N4BP2L2
1	ZFX_HUMAN	ZFX
1	FA76B_HUMAN	FAM76B
1	PABP4_HUMAN	PABPC4
1	ZN320_HUMAN	ZNF320
1	CENPB_HUMAN	CENPB
1	A8MRB1_HUMAN	S100B
1	H0YHI7_HUMAN
1	NLTP_HUMAN	SCP2
1	PLRG1_HUMAN	PLRG1
1	COX2_HUMAN	MT-CO2
1	TCPA_HUMAN	TCP1
1	LEG8_HUMAN	LGALS8
1	D6RFW6_HUMAN	MEPE
1	ZN317_HUMAN	ZNF317
1	SON_HUMAN	SON
1	BLNK_HUMAN	BLNK
1	IMA7_HUMAN	KPNA6
1	FRPD4_HUMAN	FRMPD4
1	LDHA_HUMAN	LDHA
1	POTE1_HUMAN	POT1
1	H2A2B_HUMAN	HIST2H2AB
1	PRS56_HUMAN	PRSS56

## Sheet: TOV21G
Total	reference	Gene Symbol
204	MYH10_HUMAN	MYH10
64	SPTN1_HUMAN	SPTAN1
65	SPTB2_HUMAN	SPTBN1
50	MYO1C_HUMAN	MYO1C
54	DDX21_HUMAN	DDX21
45	HNRPM_HUMAN	HNRNPM
40	KI67_HUMAN	MKI67
38	NUCL_HUMAN	NCL
32	CLH1_HUMAN	CLTC
34	TOP1_HUMAN	TOP1
31	DHX9_HUMAN	DHX9
30	NOP2_HUMAN	NOP2
26	DDX17_HUMAN	DDX17
31	NOP56_HUMAN	NOP56
26	DKC1_HUMAN	DKC1
72	ACTA_HUMAN	ACTA2
26	RL4_HUMAN	RPL4
25	SMRD1_HUMAN	SMARCD1
24	DHB4_HUMAN	HSD17B4
24	MYO1B_HUMAN	MYO1B
24	RRP5_HUMAN	PDCD11
23	DDX18_HUMAN	DDX18
22	MYO1D_HUMAN	MYO1D
21	ADSV_HUMAN	SCIN
21	MYO6_HUMAN	MYO6
22	DHX15_HUMAN	DHX15
21	NOP58_HUMAN	NOP58
21	VIME_HUMAN	VIM
18	NUMA1_HUMAN	NUMA1
18	RL3_HUMAN	RPL3
18	RBM28_HUMAN	RBM28
20	TIF1B_HUMAN	TRIM28
18	SMRC1_HUMAN	SMARCC1
18	RRP1B_HUMAN	RRP1B
17	PRP4B_HUMAN	PRPF4B
17	NOG1_HUMAN	GTPBP4
17	DDX50_HUMAN	DDX50
18	LYN_HUMAN	LYN
17	XRCC5_HUMAN	XRCC5
17	RL7_HUMAN	RPL7
17	RL6_HUMAN	RPL6
16	SMCA4_HUMAN	SMARCA4
20	SRSF1_HUMAN	SRSF1
17	NOC3L_HUMAN	NOC3L
17	GNL3_HUMAN	GNL3
17	PUF60_HUMAN	PUF60
15	DSG2_HUMAN	DSG2
15	ARHGC_HUMAN	ARHGEF12
15	TBB2A_HUMAN	TUBB2A
14	RFC1_HUMAN	RFC1
14	BRD9_HUMAN	BRD9
14	RBM34_HUMAN	RBM34
14	K0020_HUMAN	KIAA0020
14	GSCR1_HUMAN	GLTSCR1
16	H4_HUMAN	HIST1H4A
14	DDX5_HUMAN	DDX5
13	RRMJ3_HUMAN	FTSJ3
13	FBRL_HUMAN	FBL
13	XRCC6_HUMAN	XRCC6
13	DDX24_HUMAN	DDX24
13	MYEF2_HUMAN	MYEF2
13	MYO1E_HUMAN	MYO1E
22	NPM_HUMAN	NPM1
14	RL7A_HUMAN	RPL7A
14	LIMA1_HUMAN	LIMA1
12	SRRM1_HUMAN	SRRM1
12	PARP1_HUMAN	PARP1
12	NMNA1_HUMAN	NMNAT1
12	PRKDC_HUMAN	PRKDC
12	FLNA_HUMAN	FLNA
12	RL10A_HUMAN	RPL10A
12	RL1D1_HUMAN	RSL1D1
60	IGHG_RABIT
18	CBX5_HUMAN	CBX5
13	TBA1A_HUMAN	TUBA1A
13	IF4A3_HUMAN	EIF4A3
12	ARP3_HUMAN	ACTR3
12	HNRH1_HUMAN	HNRNPH1
12	RBMX_HUMAN	RBMX
12	RS3A_HUMAN	RPS3A
11	EF1A1_HUMAN	EEF1A1
11	EMAL3_HUMAN	EML3
11	BRX1_HUMAN	BRIX1
11	GELS_HUMAN	GSN
11	COIL_HUMAN	COIL
12	SMCA2_HUMAN	SMARCA2
11	TMOD3_HUMAN	TMOD3
11	MY18A_HUMAN	MYO18A
11	RL8_HUMAN	RPL8
10	HNRPR_HUMAN	HNRNPR
10	HNRPF_HUMAN	HNRNPF
10	PABP1_HUMAN	PABPC1
10	DECR2_HUMAN	DECR2
10	ILF3_HUMAN	ILF3
10	TR150_HUMAN	THRAP3
10	RL13_HUMAN	RPL13
10	RBM15_HUMAN	RBM15
10	RL35A_HUMAN	RPL35A
44	ACTB_HUMAN	ACTB
11	DREB_HUMAN	DBN1
10	ACL6A_HUMAN	ACTL6A
10	ILF2_HUMAN	ILF2
9	NIP7_HUMAN	NIP7
9	ARP2_HUMAN	ACTR2
9	HSP7C_HUMAN	HSPA8
9	RS14_HUMAN	RPS14
9	RPF2_HUMAN	RPF2
9	RRS1_HUMAN	RRS1
9	EBP2_HUMAN	EBNA1BP2
9	U2AF2_HUMAN	U2AF2
9	HP1B3_HUMAN	HP1BP3
10	RLA0L_HUMAN	RPLP0P6
9	RBM39_HUMAN	RBM39
9	RLA0_HUMAN	RPLP0
9	RS6_HUMAN	RPS6
9	RL36_HUMAN	RPL36
8	ROA2_HUMAN	HNRNPA2B1
8	ROA3_HUMAN	HNRNPA3
8	AASD1_HUMAN	AARSD1
8	LACTB_HUMAN	LACTB
8	FLOT1_HUMAN	FLOT1
8	NKRF_HUMAN	NKRF
8	BUD13_HUMAN	BUD13
8	RL5_HUMAN	RPL5
8	PESC_HUMAN	PES1
8	GNAI2_HUMAN	GNAI2
7	RS8_HUMAN	RPS8
7	HNRL1_HUMAN	HNRNPUL1
7	LARP7_HUMAN	LARP7
7	XRN2_HUMAN	XRN2
7	TRA2B_HUMAN	TRA2B
7	SMCA5_HUMAN	SMARCA5
7	HNRPL_HUMAN	HNRNPL
7	TPM1_HUMAN	TPM1
7	ZO2_HUMAN	TJP2
7	DHX37_HUMAN	DHX37
7	SRRM2_HUMAN	SRRM2
7	RL32_HUMAN	RPL32
7	RL15_HUMAN	RPL15
9	H12_HUMAN	HIST1H1C
9	NOLC1_HUMAN	NOLC1
7	HNRPU_HUMAN	HNRNPU
7	ALDOA_HUMAN	ALDOA
6	GPC4_HUMAN	GPC4
6	K0240_HUMAN	KIAA0240
6	ACTN4_HUMAN	ACTN4
6	GPC5C_HUMAN	GPRC5C
6	KRI1_HUMAN	KRI1
6	TFCP2_HUMAN	TFCP2
6	SNP23_HUMAN	SNAP23
6	BOP1_HUMAN	BOP1
6	HNRPQ_HUMAN	SYNCRIP
6	H1X_HUMAN	H1FX
6	RL18_HUMAN	RPL18
6	NOG2_HUMAN	GNL2
6	LC7L2_HUMAN	LUC7L2
6	RL21_HUMAN	RPL21
6	ARPC3_HUMAN	ARPC3
6	HNRCL_HUMAN	HNRNPCL1
6	RS3_HUMAN	RPS3
6	RRP8_HUMAN	RRP8
6	GNAS1_HUMAN	GNAS
6	ARPC2_HUMAN	ARPC2
6	PRP8_HUMAN	PRPF8
6	SF3B1_HUMAN	SF3B1
6	RL27_HUMAN	RPL27
6	RL13A_HUMAN	RPL13A
6	SRSF3_HUMAN	SRSF3
8	H31T_HUMAN	HIST3H3
7	H2B1B_HUMAN	HIST1H2BB
7	HNRPC_HUMAN	HNRNPC
7	R13AX_HUMAN
6	GNAI1_HUMAN	GNAI1
6	RL14_HUMAN	RPL14
6	RL18A_HUMAN	RPL18A
6	BCLF1_HUMAN	BCLAF1
5	GNAI3_HUMAN	GNAI3
5	PACN3_HUMAN	PACSIN3
5	MAK16_HUMAN	MAK16
5	LC7L3_HUMAN	LUC7L3
5	RS24_HUMAN	RPS24
5	NOP10_HUMAN	NOP10
5	FLOT2_HUMAN	FLOT2
5	DDX52_HUMAN	DDX52
5	MYL6_HUMAN	MYL6
5	RL24_HUMAN	RPL24
5	CBPM_HUMAN	CPM
5	KRR1_HUMAN	KRR1
5	DDX41_HUMAN	DDX41
5	RL23_HUMAN	RPL23
5	BAZ1B_HUMAN	BAZ1B
5	ATPA_HUMAN	ATP5A1
5	POP1_HUMAN	POP1
5	SSF1_HUMAN	PPAN
5	H2AY_HUMAN	H2AFY
5	SRSF7_HUMAN	SRSF7
5	GRP78_HUMAN	HSPA5
5	MRT4_HUMAN	MRTO4
5	SSRP1_HUMAN	SSRP1
5	DDX46_HUMAN	DDX46
5	ARGL1_HUMAN	ARGLU1
5	RBM14_HUMAN	RBM14
5	MBB1A_HUMAN	MYBBP1A
5	RL28_HUMAN	RPL28
5	RS9_HUMAN	RPS9
5	SRC8_HUMAN	CTTN
8	H10_HUMAN	H1F0
5	CG050_HUMAN	C7orf50
5	TBB3_HUMAN	TUBB3
5	RL34_HUMAN	RPL34
4	ML12A_HUMAN	MYL12A
4	H2AW_HUMAN	H2AFY2
4	RLA2_HUMAN	RPLP2
4	LRRF2_HUMAN	LRRFIP2
4	RL30_HUMAN	RPL30
4	MATR3_HUMAN	MATR3
4	IF6_HUMAN	EIF6
4	LEG1_HUMAN	LGALS1
4	LYAR_HUMAN	LYAR
4	ELYS_HUMAN	AHCTF1
4	H11_HUMAN	HIST1H1A
4	MK67I_HUMAN	MKI67IP
4	GLYR1_HUMAN	GLYR1
4	RRP12_HUMAN	RRP12
4	SF3B3_HUMAN	SF3B3
4	CAZA1_HUMAN	CAPZA1
4	RL23A_HUMAN	RPL23A
4	GPTC4_HUMAN	GPATCH4
4	PCBP1_HUMAN	PCBP1
4	CAZA2_HUMAN	CAPZA2
4	RL11_HUMAN	RPL11
4	TBB5_HUMAN	TUBB
4	CAF1A_HUMAN	CHAF1A
4	RALY_HUMAN	RALY
4	FLII_HUMAN	FLII
4	DDX56_HUMAN	DDX56
4	TRA2A_HUMAN	TRA2A
4	NEUA_HUMAN	CMAS
4	PK1IP_HUMAN	PAK1IP1
4	ARPC4_HUMAN	ARPC4
4	RUVB2_HUMAN	RUVBL2
4	CSK21_HUMAN	CSNK2A1
4	RUVB1_HUMAN	RUVBL1
4	SRSF9_HUMAN	SRSF9
4	YES_HUMAN	YES1
4	SRS10_HUMAN	SRSF10
4	DDX10_HUMAN	DDX10
4	GAR1_HUMAN	GAR1
4	NOL6_HUMAN	NOL6
4	SMD2_HUMAN	SNRPD2
4	RS18_HUMAN	RPS18
4	RS4X_HUMAN	RPS4X
4	RL17_HUMAN	RPL17
9	H2B1A_HUMAN	HIST1H2BA
5	ACTBM_HUMAN	POTEKP
4	RL10_HUMAN	RPL10
4	HNRH2_HUMAN	HNRNPH2
4	MGN2_HUMAN	MAGOHB
4	MYL6B_HUMAN	MYL6B
4	H2A1A_HUMAN	HIST1H2AA
4	SRSF4_HUMAN	SRSF4
3	B4DY08_HUMAN	HNRNPC
3	HNRPK_HUMAN	HNRNPK
3	RBM8A_HUMAN	RBM8A
3	YBOX1_HUMAN	YBX1
3	FIP1_HUMAN	FIP1L1
3	ROA0_HUMAN	HNRNPA0
3	TRI27_HUMAN	TRIM27
3	RL12_HUMAN	RPL12
3	ANXA2_HUMAN	ANXA2
3	PP1A_HUMAN	PPP1CA
3	SRSF5_HUMAN	SRSF5
3	RS13_HUMAN	RPS13
3	STAU1_HUMAN	STAU1
3	PAPD5_HUMAN	PAPD5
3	HS90B_HUMAN	HSP90AB1
3	SSBP_HUMAN	SSBP1
3	DDX54_HUMAN	DDX54
3	RLP24_HUMAN	RSL24D1
3	TTF1_HUMAN	TTF1
3	UIF_HUMAN	FYTTD1
3	TOP2B_HUMAN	TOP2B
3	RM11_HUMAN	MRPL11
3	LMNA_HUMAN	LMNA
3	H2A1B_HUMAN	HIST1H2AB
3	RBBP4_HUMAN	RBBP4
3	U3IP2_HUMAN	RRP9
3	CALM_HUMAN	CALM1
3	RBMX2_HUMAN	RBMX2
3	U2AF1_HUMAN	U2AF1
3	CAPZB_HUMAN	CAPZB
3	PRP19_HUMAN	PRPF19
3	MPP10_HUMAN	MPHOSPH10
3	WDR12_HUMAN	WDR12
3	WDR46_HUMAN	WDR46
3	RAI3_HUMAN	GPRC5A
3	RCL1_HUMAN	RCL1
3	CP088_HUMAN	C16orf88
3	CDK1_HUMAN	CDK1
3	FARP1_HUMAN	FARP1
3	IF2B1_HUMAN	IGF2BP1
3	TCPA_HUMAN	TCP1
3	FYN_HUMAN	FYN
3	SRSF6_HUMAN	SRSF6
3	TBB4A_HUMAN	TUBB4A
3	RSMB_HUMAN	SNRPB
3	SP16H_HUMAN	SUPT16H
3	IF4A1_HUMAN	EIF4A1
3	RS16_HUMAN	RPS16
3	GBB1_HUMAN	GNB1
3	BMS1_HUMAN	BMS1
3	IF2B3_HUMAN	IGF2BP3
3	ACINU_HUMAN	ACIN1
3	TDIF2_HUMAN	DNTTIP2
3	U520_HUMAN	SNRNP200
3	RS15A_HUMAN	RPS15A
3	DX39A_HUMAN	DDX39A
3	GRP75_HUMAN	HSPA9
3	PHF6_HUMAN	PHF6
3	RFC5_HUMAN	RFC5
3	TOP1M_HUMAN	TOP1MT
3	WDR18_HUMAN	WDR18
11	KAC4_RABIT
3	TBB1_HUMAN	TUBB1
3	SEP11_HUMAN	2015-09-11
2	CHM2A_HUMAN	CHMP2A
2	UBIP1_HUMAN	UBP1
2	LUC7L_HUMAN	LUC7L
2	RLA1_HUMAN	RPLP1
2	RL19_HUMAN	RPL19
2	E9PMU7_HUMAN	PUF60
2	BAF_HUMAN	BANF1
2	PWP2_HUMAN	PWP2
2	NHP2_HUMAN	NHP2
2	PM14_HUMAN	SF3B14
2	SMD1_HUMAN	SNRPD1
2	NFIC_HUMAN	NFIC
2	HNRPD_HUMAN	HNRNPD
2	ACTN1_HUMAN	ACTN1
2	PINX1_HUMAN	PINX1
2	P4HA1_HUMAN	P4HA1
2	RFTN1_HUMAN	RFTN1
2	PERI_HUMAN	PRPH
2	RL9_HUMAN	RPL9
2	RL40_HUMAN	UBA52
2	SRS11_HUMAN	SRSF11
2	FUS_HUMAN	FUS
2	HSP72_HUMAN	HSPA2
2	THOC4_HUMAN	ALYREF
2	NSD2_HUMAN	WHSC1
2	ENPL_HUMAN	HSP90B1
2	TOP2A_HUMAN	TOP2A
2	TADBP_HUMAN	TARDBP
2	G3P_HUMAN	GAPDH
2	ATPB_HUMAN	ATP5B
2	CCNY_HUMAN	CCNY
2	WDR43_HUMAN	WDR43
2	LAS1L_HUMAN	LAS1L
2	AINX_HUMAN	INA
2	RS2_HUMAN	RPS2
2	DDX47_HUMAN	DDX47
2	DDX31_HUMAN	DDX31
2	HS71L_HUMAN	HSPA1L
2	SENP3_HUMAN	SENP3
2	DESM_HUMAN	DES
2	DDX27_HUMAN	DDX27
2	Q5VU61_HUMAN	TPM3
2	RFC2_HUMAN	RFC2
2	SF3A1_HUMAN	SF3A1
2	EFR3A_HUMAN	EFR3A
2	UTP6_HUMAN	UTP6
2	U5S1_HUMAN	EFTUD2
2	NOC4L_HUMAN	NOC4L
2	UT14A_HUMAN	UTP14A
2	PRR14_HUMAN	PRR14
2	PININ_HUMAN	PNN
2	UBF1_HUMAN	UBTF
2	ZN512_HUMAN	ZNF512
2	RL7L_HUMAN	RPL7L1
2	ELAV1_HUMAN	ELAVL1
2	ARC1A_HUMAN	ARPC1A
2	CAF1B_HUMAN	CHAF1B
2	UTP18_HUMAN	UTP18
2	RUXE_HUMAN	SNRPE
2	TPM3L_HUMAN
2	ENOA_HUMAN	ENO1
2	RS26L_HUMAN	RPS26P11
2	TF2L1_HUMAN	TFCP2L1
2	RU2A_HUMAN	SNRPA1
2	CEBPZ_HUMAN	CEBPZ
2	H90B2_HUMAN	HSP90AB2P
2	H90B3_HUMAN	HSP90AB3P
2	RL31_HUMAN	RPL31
2	PCBP2_HUMAN	PCBP2
2	MMTA2_HUMAN	MMTAG2
2	RFC4_HUMAN	RFC4
2	KPYM_HUMAN	PKM
2	BCL7C_HUMAN	BCL7C
2	EMD_HUMAN	EMD
2	ZN768_HUMAN	ZNF768
2	RL35_HUMAN	RPL35
2	MS18A_HUMAN	MIS18A
2	H2B1C_HUMAN	HIST1H2BC
2	AP2A1_HUMAN	AP2A1
2	BYST_HUMAN	BYSL
2	SMD3_HUMAN	SNRPD3
2	ATD3A_HUMAN	ATAD3A
2	RU2B_HUMAN	SNRPB2
2	ADT1_HUMAN	SLC25A4
2	AKAP9_HUMAN	AKAP9
2	PGAM5_HUMAN	PGAM5
2	BCL7A_HUMAN	BCL7A
2	ARP3B_HUMAN	ACTR3B
2	RL26L_HUMAN	RPL26L1
2	RSBN1_HUMAN	RSBN1
2	NONO_HUMAN	NONO
2	NOP14_HUMAN	NOP14
2	ZCCHV_HUMAN	ZC3HAV1
2	MOXD1_HUMAN	MOXD1
2	AP2B1_HUMAN	AP2B1
2	KHDR1_HUMAN	KHDRBS1
2	CC017_HUMAN	C3orf17
2	LDHA_HUMAN	LDHA
2	COR1C_HUMAN	CORO1C
2	CROCC_HUMAN	CROCC
2	SF3B2_HUMAN	SF3B2
2	IL3RB_HUMAN	CSF2RB
2	ZC3HD_HUMAN	ZC3H13
2	CR063_HUMAN	C18orf63
1	CTCF_HUMAN	CTCF
1	RBM4B_HUMAN	RBM4B
1	NEB1_HUMAN	PPP1R9A
1	MYO1A_HUMAN	MYO1A
1	IMA2_HUMAN	KPNA2
1	RNPS1_HUMAN	RNPS1
1	NOP16_HUMAN	NOP16
1	HS90A_HUMAN	HSP90AA1
1	DBPA_HUMAN	CSDA
1	BAG2_HUMAN	BAG2
1	VATA_HUMAN	ATP6V1A
1	RL29_HUMAN	RPL29
1	RS26_HUMAN	RPS26
1	ODFP2_HUMAN	ODF2
1	CHM4B_HUMAN	CHMP4B
1	RING1_HUMAN	RING1
1	FXR1_HUMAN	FXR1
1	ADT2_HUMAN	SLC25A5
1	VATB2_HUMAN	ATP6V1B2
1	E7EW20_HUMAN	MYO6
1	H2AV_HUMAN	H2AFV
1	RL37A_HUMAN	RPL37A
1	F5H6N3_HUMAN	CLTA
1	I20L2_HUMAN	ISG20L2
1	E9PRG8_HUMAN	C11orf48
1	ASXL1_HUMAN	ASXL1
1	SAS10_HUMAN	UTP3
1	RL38_HUMAN	RPL38
1	KAP2_HUMAN	PRKAR2A
1	NGDN_HUMAN	NGDN
1	SERPH_HUMAN	SERPINH1
1	SUGP2_HUMAN	SUGP2
1	ADT3_HUMAN	SLC25A6
1	RS23_HUMAN	RPS23
1	SNIP1_HUMAN	SNIP1
1	SQSTM_HUMAN	SQSTM1
1	LAP2A_HUMAN	TMPO
1	SENP7_HUMAN	SENP7
1	TCPQ_HUMAN	CCT8
1	RAN_HUMAN	RAN
1	SPTB1_HUMAN	SPTB
1	RBBP6_HUMAN	RBBP6
1	ASM3B_HUMAN	SMPDL3B
1	GBG12_HUMAN	GNG12
1	PABP2_HUMAN	PABPN1
1	XPC_HUMAN	XPC
1	ARP5L_HUMAN	ARPC5L
1	HIP1R_HUMAN	HIP1R
1	RL22_HUMAN	RPL22
1	KV110_HUMAN	IGKV1-5
1	RRAS_HUMAN	RRAS
1	RING2_HUMAN	RNF2
1	TBB4B_HUMAN	TUBB4B
1	KI20B_HUMAN	KIF20B
1	HCK_HUMAN	HCK
1	LBR_HUMAN	LBR
1	NPT2B_HUMAN	SLC34A2
1	TBA4A_HUMAN	TUBA4A
1	1433G_HUMAN	YWHAG
1	METK2_HUMAN	MAT2A
1	IMP3_HUMAN	IMP3
1	PHB2_HUMAN	PHB2
1	CSK22_HUMAN	CSNK2A2
1	ARPC5_HUMAN	ARPC5
1	PR40A_HUMAN	PRPF40A
1	RL27A_HUMAN	RPL27A
1	WDR5_HUMAN	WDR5
1	SRPK1_HUMAN	SRPK1
1	CHMP3_HUMAN	CHMP3
1	EFHD2_HUMAN	EFHD2
1	HNRH3_HUMAN	HNRNPH3
1	WAP53_HUMAN	WRAP53
1	NH2L1_HUMAN	NHP2L1
1	FXR2_HUMAN	FXR2
1	CHD1_HUMAN	CHD1
1	NLE1_HUMAN	NLE1
1	H13_HUMAN	HIST1H1D
1	DDX3X_HUMAN	DDX3X
1	RL22L_HUMAN	RPL22L1
1	REPI1_HUMAN	REPIN1
1	RUXF_HUMAN	SNRPF
1	CP250_HUMAN	CEP250
1	RSBNL_HUMAN	RSBN1L
1	K6PL_HUMAN	PFKL
1	H7BZJ3_HUMAN	PDIA3
1	PCNT_HUMAN	PCNT
1	MS18B_HUMAN	OIP5
1	PP1G_HUMAN	PPP1CC
1	SF3A3_HUMAN	SF3A3
1	SEPT2_HUMAN	2015-09-02
1	NOM1_HUMAN	NOM1
1	CDC5L_HUMAN	CDC5L
1	EF1D_HUMAN	EEF1D
1	SFPQ_HUMAN	SFPQ
1	1433Z_HUMAN	YWHAZ
1	ATPG_HUMAN	ATP5C1
1	LEG8_HUMAN	LGALS8
1	HDAC1_HUMAN	HDAC1
1	EWS_HUMAN	EWSR1
1	RM54_HUMAN	MRPL54
1	RS30_HUMAN	FAU
1	K6PP_HUMAN	PFKP
1	CO4A_HUMAN	C4A
1	RRAS2_HUMAN	RRAS2
1	HNRDL_HUMAN	HNRPDL
1	DCA13_HUMAN	DCAF13
1	GNA11_HUMAN	GNA11
1	MARF1_HUMAN	KIAA0430
1	AROS_HUMAN	RPS19BP1
1	UTP15_HUMAN	UTP15
1	SRSF2_HUMAN	SRSF2
1	PHLB2_HUMAN	PHLDB2
1	TCPD_HUMAN	CCT4
1	PRDX1_HUMAN	PRDX1
1	ROAA_HUMAN	HNRNPAB
1	VRK3_HUMAN	VRK3
1	TCPZ_HUMAN	CCT6A
1	DJB11_HUMAN	DNAJB11
1	AK17A_HUMAN	AKAP17A
1	XRP2_HUMAN	RP2
1	SK2L2_HUMAN	SKIV2L2
1	F5GXW5_HUMAN	C12orf57
1	KACB_RABIT
1	NIPBL_HUMAN	NIPBL
1	TPIS_HUMAN	TPI1
1	PCY1A_HUMAN	PCYT1A
1	MAL2_HUMAN	MAL2
1	EZH2_HUMAN	EZH2
1	SMRC2_HUMAN	SMARCC2
1	MSD3_HUMAN	MSANTD3
1	NFIA_HUMAN	NFIA
1	RSPRY_HUMAN	RSPRY1
1	WDR36_HUMAN	WDR36
1	SRPK2_HUMAN	SRPK2
1	NLTP_HUMAN	SCP2
1	RGS19_HUMAN	RGS19
1	ZN644_HUMAN	ZNF644
1	SNW1_HUMAN	SNW1
1	C9K0I9_HUMAN	MYO1B
1	BBX_HUMAN	BBX
1	HV301_HUMAN
1	1433B_HUMAN	YWHAB
1	C9JUF0_HUMAN	EIF4A2
1	RRP7A_HUMAN	RRP7A
1	RL3L_HUMAN	RPL3L
1	PABP4_HUMAN	PABPC4
1	WDR74_HUMAN	WDR74
1	MFSD1_HUMAN	MFSD1
1	DHX30_HUMAN	DHX30
1	D9YZV3_HUMAN	TPM1
1	T22D1_HUMAN	TSC22D1
1	PRP6_HUMAN	PRPF6
1	ATG2A_HUMAN	ATG2A
1	IST1_HUMAN	IST1
1	TB10C_HUMAN	TBC1D10C
1	SYFA_HUMAN	FARSA
1	ALAT2_HUMAN	GPT2
1	UBTD1_HUMAN	UBTD1
1	RL10L_HUMAN	RPL10L

## Sheet: ES2
Total	reference	Gene Symbol
59	TOP1_HUMAN	TOP1
41	RRP5_HUMAN	PDCD11
47	NUCL_HUMAN	NCL
44	DKC1_HUMAN	DKC1
38	DDX21_HUMAN	DDX21
34	SMRD1_HUMAN	SMARCD1
39	NOP56_HUMAN	NOP56
32	NOP2_HUMAN	NOP2
25	DHB4_HUMAN	HSD17B4
25	NOG1_HUMAN	GTPBP4
27	NOP58_HUMAN	NOP58
23	DHX15_HUMAN	DHX15
22	DDX18_HUMAN	DDX18
22	SMRC1_HUMAN	SMARCC1
25	FBRL_HUMAN	FBL
22	RL4_HUMAN	RPL4
20	ILF3_HUMAN	ILF3
18	RBM28_HUMAN	RBM28
18	NMNA1_HUMAN	NMNAT1
69	IGHG_RABIT
19	BRD9_HUMAN	BRD9
18	RL1D1_HUMAN	RSL1D1
16	DDX24_HUMAN	DDX24
16	NOL6_HUMAN	NOL6
16	PRKDC_HUMAN	PRKDC
25	NPM_HUMAN	NPM1
15	RL3_HUMAN	RPL3
15	MMP1_HUMAN	MMP1
15	RL6_HUMAN	RPL6
15	RL7_HUMAN	RPL7
14	LACTB_HUMAN	LACTB
14	PABP1_HUMAN	PABPC1
14	DDX17_HUMAN	DDX17
14	DHX9_HUMAN	DHX9
15	MBB1A_HUMAN	MYBBP1A
14	ILF2_HUMAN	ILF2
14	BRX1_HUMAN	BRIX1
14	IF4A3_HUMAN	EIF4A3
13	AASD1_HUMAN	AARSD1
13	K0020_HUMAN	KIAA0020
13	MYH9_HUMAN	MYH9
13	GSCR1_HUMAN	GLTSCR1
13	PESC_HUMAN	PES1
14	H4_HUMAN	HIST1H4A
14	K0240_HUMAN	KIAA0240
13	GNL3_HUMAN	GNL3
13	HNRPR_HUMAN	HNRNPR
13	TBA1A_HUMAN	TUBA1A
13	EBP2_HUMAN	EBNA1BP2
13	RL10A_HUMAN	RPL10A
13	SSF1_HUMAN	PPAN
12	RBM34_HUMAN	RBM34
12	BOP1_HUMAN	BOP1
14	SRSF1_HUMAN	SRSF1
13	RL7A_HUMAN	RPL7A
12	TBB2A_HUMAN	TUBB2A
12	RPF2_HUMAN	RPF2
11	EF1A1_HUMAN	EEF1A1
11	RL8_HUMAN	RPL8
16	DDX54_HUMAN	DDX54
11	HNRPL_HUMAN	HNRNPL
10	HNRPQ_HUMAN	SYNCRIP
10	HNRPM_HUMAN	HNRNPM
10	NEUA_HUMAN	CMAS
10	ROA3_HUMAN	HNRNPA3
10	NKRF_HUMAN	NKRF
13	H15_HUMAN	HIST1H1B
13	HNRPC_HUMAN	HNRNPC
9	ODFP2_HUMAN	ODF2
9	MDC1_HUMAN	MDC1
9	BMS1_HUMAN	BMS1
9	RRS1_HUMAN	RRS1
9	RS14_HUMAN	RPS14
9	DEK_HUMAN	DEK
9	LYAR_HUMAN	LYAR
9	PRP8_HUMAN	PRPF8
9	SF3B3_HUMAN	SF3B3
9	RL13_HUMAN	RPL13
9	SF3B1_HUMAN	SF3B1
9	SRRM2_HUMAN	SRRM2
9	MATR3_HUMAN	MATR3
9	DDX50_HUMAN	DDX50
9	KRR1_HUMAN	KRR1
9	WDR36_HUMAN	WDR36
9	NAT10_HUMAN	NAT10
9	RS4X_HUMAN	RPS4X
9	RL35A_HUMAN	RPL35A
10	U2AF2_HUMAN	U2AF2
10	DDX5_HUMAN	DDX5
9	PUF60_HUMAN	PUF60
9	CIR1A_HUMAN	CIRH1A
9	HNRH1_HUMAN	HNRNPH1
9	CBX5_HUMAN	CBX5
8	UTP18_HUMAN	UTP18
8	TBL3_HUMAN	TBL3
8	NLE1_HUMAN	NLE1
8	TOP2A_HUMAN	TOP2A
8	DDX27_HUMAN	DDX27
8	RS3_HUMAN	RPS3
8	SYFB_HUMAN	FARSB
8	RL15_HUMAN	RPL15
8	PWP2_HUMAN	PWP2
8	RL36_HUMAN	RPL36
7	RS8_HUMAN	RPS8
7	TRA2B_HUMAN	TRA2B
7	MPP10_HUMAN	MPHOSPH10
7	UTP6_HUMAN	UTP6
7	ECI2_HUMAN	ECI2
7	U3IP2_HUMAN	RRP9
7	UTP15_HUMAN	UTP15
7	SF3A1_HUMAN	SF3A1
7	MK67I_HUMAN	MKI67IP
7	RRMJ3_HUMAN	FTSJ3
7	TOP2B_HUMAN	TOP2B
7	RBM39_HUMAN	RBM39
7	ACTA_HUMAN	ACTA2
7	LARP7_HUMAN	LARP7
7	VIME_HUMAN	VIM
7	RCL1_HUMAN	RCL1
7	HNRCL_HUMAN	HNRNPCL1
7	RO52_HUMAN	TRIM21
7	CAF1A_HUMAN	CHAF1A
7	NOG2_HUMAN	GNL2
7	NIP7_HUMAN	NIP7
7	HNRL1_HUMAN	HNRNPUL1
7	XRCC6_HUMAN	XRCC6
7	UT14A_HUMAN	UTP14A
7	UBF1_HUMAN	UBTF
7	RL5_HUMAN	RPL5
7	NOLC1_HUMAN	NOLC1
10	RLA0L_HUMAN	RPLP0P6
8	H12_HUMAN	HIST1H1C
7	ACINU_HUMAN	ACIN1
7	RS3A_HUMAN	RPS3A
7	PK1IP_HUMAN	PAK1IP1
7	TOP1M_HUMAN	TOP1MT
6	NOP10_HUMAN	NOP10
6	KRI1_HUMAN	KRI1
6	PRP19_HUMAN	PRPF19
6	HNRPU_HUMAN	HNRNPU
6	PARP1_HUMAN	PARP1
6	WDR46_HUMAN	WDR46
6	PR40A_HUMAN	PRPF40A
6	SAFB2_HUMAN	SAFB2
6	RL23_HUMAN	RPL23
6	HP1B3_HUMAN	HP1BP3
6	H2AY_HUMAN	H2AFY
6	DDX56_HUMAN	DDX56
6	CROCC_HUMAN	CROCC
6	RL21_HUMAN	RPL21
6	TCOF_HUMAN	TCOF1
6	RS9_HUMAN	RPS9
6	RL13A_HUMAN	RPL13A
7	H2B1B_HUMAN	HIST1H2BB
7	H31T_HUMAN	HIST3H3
6	R13AX_HUMAN
5	RLA0_HUMAN	RPLP0
5	ACTB_HUMAN	ACTB
5	RS24_HUMAN	RPS24
5	TFCP2_HUMAN	TFCP2
5	LC7L3_HUMAN	LUC7L3
5	UBIP1_HUMAN	UBP1
5	TRI27_HUMAN	TRIM27
5	PUR6_HUMAN	PAICS
5	RL11_HUMAN	RPL11
5	DDX47_HUMAN	DDX47
5	SRRM1_HUMAN	SRRM1
5	WDR12_HUMAN	WDR12
5	PRP4B_HUMAN	PRPF4B
5	ARHGC_HUMAN	ARHGEF12
5	IF4A1_HUMAN	EIF4A1
5	NOL11_HUMAN	NOL11
5	RL18_HUMAN	RPL18
5	RS6_HUMAN	RPS6
5	CSK21_HUMAN	CSNK2A1
5	CP250_HUMAN	CEP250
5	GAR1_HUMAN	GAR1
5	SRS10_HUMAN	SRSF10
5	RALY_HUMAN	RALY
5	ROA2_HUMAN	HNRNPA2B1
5	RPF1_HUMAN	RPF1
5	CE128_HUMAN	CEP128
5	RRP8_HUMAN	RRP8
5	HEAT1_HUMAN	HEATR1
5	NOL7_HUMAN	NOL7
5	SSRP1_HUMAN	SSRP1
5	POP1_HUMAN	POP1
5	BYST_HUMAN	BYSL
5	PABP4_HUMAN	PABPC4
5	SRSF3_HUMAN	SRSF3
5	RU2B_HUMAN	SNRPB2
12	KAC4_RABIT
5	RSMB_HUMAN	SNRPB
5	RL18A_HUMAN	RPL18A
4	H11_HUMAN	HIST1H1A
4	IF6_HUMAN	EIF6
4	WDR43_HUMAN	WDR43
4	CDC5L_HUMAN	CDC5L
4	RFC1_HUMAN	RFC1
4	ZFR_HUMAN	ZFR
4	RLP24_HUMAN	RSL24D1
4	RL30_HUMAN	RPL30
4	RRP7A_HUMAN	RRP7A
4	SNRPA_HUMAN	SNRPA
4	RL14_HUMAN	RPL14
4	PAPD5_HUMAN	PAPD5
4	DDX52_HUMAN	DDX52
4	MAK16_HUMAN	MAK16
4	A6NJU0_HUMAN	HSPA14
4	TRA2A_HUMAN	TRA2A
4	LC7L2_HUMAN	LUC7L2
4	IMP4_HUMAN	IMP4
4	MRT4_HUMAN	MRTO4
4	XRCC5_HUMAN	XRCC5
4	NEP1_HUMAN	EMG1
4	THOC2_HUMAN	THOC2
4	SMCA5_HUMAN	SMARCA5
4	WDR74_HUMAN	WDR74
4	ADAS_HUMAN	AGPS
4	NOC4L_HUMAN	NOC4L
4	RBM25_HUMAN	RBM25
4	PTBP1_HUMAN	PTBP1
4	PCNT_HUMAN	PCNT
4	SMCA2_HUMAN	SMARCA2
4	NOC3L_HUMAN	NOC3L
4	SRSF7_HUMAN	SRSF7
4	GRP75_HUMAN	HSPA9
4	DCA13_HUMAN	DCAF13
4	RS16_HUMAN	RPS16
4	DDX41_HUMAN	DDX41
4	ARGL1_HUMAN	ARGLU1
4	GRP78_HUMAN	HSPA5
4	SFPQ_HUMAN	SFPQ
4	SRS11_HUMAN	SRSF11
4	EMAL3_HUMAN	EML3
4	PR38B_HUMAN	PRPF38B
4	U520_HUMAN	SNRNP200
4	NOP14_HUMAN	NOP14
4	RL27_HUMAN	RPL27
4	RL28_HUMAN	RPL28
4	SURF6_HUMAN	SURF6
11	H2B1A_HUMAN	HIST1H2BA
4	IMA1_HUMAN	KPNA1
4	RRP12_HUMAN	RRP12
4	RL12_HUMAN	RPL12
4	H10_HUMAN	H1F0
4	H2A1A_HUMAN	HIST1H2AA
4	IMA3_HUMAN	KPNA3
4	CAF1B_HUMAN	CHAF1B
3	B4DY08_HUMAN	HNRNPC
3	CPSF6_HUMAN	CPSF6
3	SMCA4_HUMAN	SMARCA4
3	SAFB1_HUMAN	SAFB
3	TTF1_HUMAN	TTF1
3	IMP3_HUMAN	IMP3
3	RS13_HUMAN	RPS13
3	NH2L1_HUMAN	NHP2L1
3	SF3A3_HUMAN	SF3A3
3	RL19_HUMAN	RPL19
3	HNRPK_HUMAN	HNRNPK
3	TADBP_HUMAN	TARDBP
3	IMA2_HUMAN	KPNA2
3	CG050_HUMAN	C7orf50
3	RS2_HUMAN	RPS2
3	NONO_HUMAN	NONO
3	DX39A_HUMAN	DDX39A
3	H1X_HUMAN	H1FX
3	U2AF1_HUMAN	U2AF1
3	TBB3_HUMAN	TUBB3
3	RL24_HUMAN	RPL24
3	PWP1_HUMAN	PWP1
3	PCBP1_HUMAN	PCBP1
3	WDR3_HUMAN	WDR3
3	RS15A_HUMAN	RPS15A
3	HS90B_HUMAN	HSP90AB1
3	U5S1_HUMAN	EFTUD2
3	H90B3_HUMAN	HSP90AB3P
3	PININ_HUMAN	PNN
3	SMD2_HUMAN	SNRPD2
3	ATD3A_HUMAN	ATAD3A
3	TBB5_HUMAN	TUBB
3	SAS10_HUMAN	UTP3
3	TAOK3_HUMAN	TAOK3
3	SRSF9_HUMAN	SRSF9
3	NOL10_HUMAN	NOL10
3	LA_HUMAN	SSB
3	G3P_HUMAN	GAPDH
3	NCOA5_HUMAN	NCOA5
3	HNRPF_HUMAN	HNRNPF
3	RUVB2_HUMAN	RUVBL2
3	RUVB1_HUMAN	RUVBL1
3	CRNL1_HUMAN	CRNKL1
3	PRDX1_HUMAN	PRDX1
3	UTP11_HUMAN	UTP11L
3	RRP15_HUMAN	RRP15
3	E9PMU7_HUMAN	PUF60
3	RL10_HUMAN	RPL10
3	NCBP1_HUMAN	NCBP1
3	SRSF4_HUMAN	SRSF4
2	CI114_HUMAN	C9orf114
2	RBM8A_HUMAN	RBM8A
2	P4HA1_HUMAN	P4HA1
2	NHP2_HUMAN	NHP2
2	CP088_HUMAN	C16orf88
2	BAF_HUMAN	BANF1
2	YBOX1_HUMAN	YBX1
2	HMGA1_HUMAN	HMGA1
2	RRP1_HUMAN	RRP1
2	RNPS1_HUMAN	RNPS1
2	CH60_HUMAN	HSPD1
2	ZMY11_HUMAN	ZMYND11
2	H2A1B_HUMAN	HIST1H2AB
2	COA6_HUMAN	COA6
2	SYFA_HUMAN	FARSA
2	RLA2_HUMAN	RPLP2
2	SMD1_HUMAN	SNRPD1
2	TBB6_HUMAN	TUBB6
2	YTDC1_HUMAN	YTHDC1
2	LLPH_HUMAN	LLPH
2	TBB4A_HUMAN	TUBB4A
2	SYF1_HUMAN	XAB2
2	CEP57_HUMAN	CEP57
2	COIL_HUMAN	COIL
2	TDIF2_HUMAN	DNTTIP2
2	RL27A_HUMAN	RPL27A
2	MS18B_HUMAN	OIP5
2	RS23_HUMAN	RPS23
2	MLF2_HUMAN	MLF2
2	CSK22_HUMAN	CSNK2A2
2	H90B2_HUMAN	HSP90AB2P
2	H2A1D_HUMAN	HIST1H2AD
2	STAU1_HUMAN	STAU1
2	SMD3_HUMAN	SNRPD3
2	ATPB_HUMAN	ATP5B
2	HS71L_HUMAN	HSPA1L
2	RS20_HUMAN	RPS20
2	ACTBM_HUMAN	POTEKP
2	H2AW_HUMAN	H2AFY2
2	PSIP1_HUMAN	PSIP1
2	DYL1_HUMAN	DYNLL1
2	RL29_HUMAN	RPL29
2	MS18A_HUMAN	MIS18A
2	SRBD1_HUMAN	SRBD1
2	ANXA2_HUMAN	ANXA2
2	ATPA_HUMAN	ATP5A1
2	ELAV1_HUMAN	ELAVL1
2	RL23A_HUMAN	RPL23A
2	PCBP2_HUMAN	PCBP2
2	RUXE_HUMAN	SNRPE
2	LAS1L_HUMAN	LAS1L
2	IF2B1_HUMAN	IGF2BP1
2	RL7L_HUMAN	RPL7L1
2	AQR_HUMAN	AQR
2	RS7_HUMAN	RPS7
2	RL35_HUMAN	RPL35
2	H2B1C_HUMAN	HIST1H2BC
2	KI67_HUMAN	MKI67
2	UBP36_HUMAN	USP36
2	RL22_HUMAN	RPL22
2	SRPK1_HUMAN	SRPK1
2	KHDR1_HUMAN	KHDRBS1
2	RS18_HUMAN	RPS18
2	SRSF6_HUMAN	SRSF6
2	RAN_HUMAN	RAN
2	IF2B2_HUMAN	IGF2BP2
2	RL34_HUMAN	RPL34
2	EF1G_HUMAN	EEF1G
2	RL26L_HUMAN	RPL26L1
2	EZRI_HUMAN	EZR
2	EXOS9_HUMAN	EXOSC9
2	CEBPZ_HUMAN	CEBPZ
2	NSD2_HUMAN	WHSC1
2	HNRDL_HUMAN	HNRPDL
2	RS11_HUMAN	RPS11
2	SF3B2_HUMAN	SF3B2
2	RL3L_HUMAN	RPL3L
2	NOP16_HUMAN	NOP16
2	TBB1_HUMAN	TUBB1
2	CR063_HUMAN	C18orf63
1	RLA1_HUMAN	RPLP1
1	CBX3_HUMAN	CBX3
1	VATB2_HUMAN	ATP6V1B2
1	HDAC2_HUMAN	HDAC2
1	CWC22_HUMAN	CWC22
1	HNRPD_HUMAN	HNRNPD
1	RL37A_HUMAN	RPL37A
1	FXR1_HUMAN	FXR1
1	RBBP4_HUMAN	RBBP4
1	RL40_HUMAN	UBA52
1	SSBP_HUMAN	SSBP1
1	ENPL_HUMAN	HSP90B1
1	CO4A_HUMAN	C4A
1	RS26_HUMAN	RPS26
1	SRP72_HUMAN	SRP72
1	I20L2_HUMAN	ISG20L2
1	KV110_HUMAN	IGKV1-5
1	ADT2_HUMAN	SLC25A5
1	RSSA_HUMAN	RPSA
1	PAI1_HUMAN	SERPINE1
1	CHTOP_HUMAN	CHTOP
1	THOC6_HUMAN	THOC6
1	Q5HYZ1_HUMAN	WDR46
1	DNJB3_HUMAN	DNAJB3
1	RL38_HUMAN	RPL38
1	RM11_HUMAN	MRPL11
1	HDAC1_HUMAN	HDAC1
1	DESM_HUMAN	DES
1	CALX_HUMAN	CANX
1	DDX3X_HUMAN	DDX3X
1	RBM42_HUMAN	RBM42
1	SRSF5_HUMAN	SRSF5
1	RPA34_HUMAN	CD3EAP
1	DX39B_HUMAN	DDX39B
1	SNW1_HUMAN	SNW1
1	DAXX_HUMAN	DAXX
1	MYH11_HUMAN	MYH11
1	PERI_HUMAN	PRPH
1	TCPZ_HUMAN	CCT6A
1	PABP2_HUMAN	PABPN1
1	MCM7_HUMAN	MCM7
1	NOM1_HUMAN	NOM1
1	EHD4_HUMAN	EHD4
1	TCPQ_HUMAN	CCT8
1	IF16_HUMAN	IFI16
1	IMDH2_HUMAN	IMPDH2
1	UTP20_HUMAN	UTP20
1	HNRH3_HUMAN	HNRNPH3
1	H2AV_HUMAN	H2AFV
1	PR38A_HUMAN	PRPF38A
1	SAP18_HUMAN	SAP18
1	ARP2_HUMAN	ACTR2
1	PM14_HUMAN	SF3B14
1	RPA43_HUMAN	TWISTNB
1	MYL6B_HUMAN	MYL6B
1	BUB3_HUMAN	BUB3
1	RBMX_HUMAN	RBMX
1	PURA_HUMAN	PURA
1	CPSF5_HUMAN	NUDT21
1	DDX10_HUMAN	DDX10
1	MYO1B_HUMAN	MYO1B
1	RL9_HUMAN	RPL9
1	CYR61_HUMAN	CYR61
1	WDR75_HUMAN	WDR75
1	CLK3_HUMAN	CLK3
1	RL31_HUMAN	RPL31
1	RS26L_HUMAN	RPS26P11
1	ENOA_HUMAN	ENO1
1	TMM33_HUMAN	TMEM33
1	CGL_HUMAN	CTH
1	HSDL2_HUMAN	HSDL2
1	CHM4B_HUMAN	CHMP4B
1	RU2A_HUMAN	SNRPA1
1	RS27L_HUMAN	RPS27L
1	CMS1_HUMAN	CMSS1
1	CEBPB_HUMAN	CEBPB
1	RL32_HUMAN	RPL32
1	MPCP_HUMAN	SLC25A3
1	SMAD2_HUMAN	SMAD2
1	TBB4B_HUMAN	TUBB4B
1	K6PP_HUMAN	PFKP
1	CENPB_HUMAN	CENPB
1	CD2A2_HUMAN	CDKN2A
1	TRI41_HUMAN	TRIM41
1	SRSF2_HUMAN	SRSF2
1	ARF4_HUMAN	ARF4
1	DDX31_HUMAN	DDX31
1	NLTP_HUMAN	SCP2
1	CNTRL_HUMAN	CNTRL
1	PHF5A_HUMAN	PHF5A
1	TCPA_HUMAN	TCP1
1	RFC2_HUMAN	RFC2
1	ARPC3_HUMAN	ARPC3
1	CE57L_HUMAN	CEP57L1
1	SUGP2_HUMAN	SUGP2
1	WDR67_HUMAN	WDR67
1	AK17A_HUMAN	AKAP17A
1	ZFX_HUMAN	ZFX
1	PP1G_HUMAN	PPP1CC
1	TCPD_HUMAN	CCT4
1	ANM5_HUMAN	PRMT5
1	BCLF1_HUMAN	BCLAF1
1	ACL6A_HUMAN	ACTL6A
1	ABT1_HUMAN	ABT1
1	G5E9M5_HUMAN	ILF3
1	EZH2_HUMAN	EZH2
1	DDX49_HUMAN	DDX49
1	RPA1_HUMAN	POLR1A
1	APRV1_HUMAN	ASPRV1
1	MSD3_HUMAN	MSANTD3
1	HV301_HUMAN
1	LYOX_HUMAN	LOX
1	TB10C_HUMAN	TBC1D10C
1	XRN1_HUMAN	XRN1
1	RBMX2_HUMAN	RBMX2
1	KPYM_HUMAN	PKM
1	D6RBS8_HUMAN	ARMCX4
1	NFIA_HUMAN	NFIA
1	Q5T7C6_HUMAN	HMGB1
1	HNRL2_HUMAN	HNRNPUL2
1	BUD13_HUMAN	BUD13
1	CUL7_HUMAN	CUL7
1	KACB_RABIT
1	RGS6_HUMAN	RGS6
1	MTA2_HUMAN	MTA2
1	5NTD_HUMAN	NT5E
1	C9JW67_HUMAN	SPATS2L
1	SIN3B_HUMAN	SIN3B
1	TDRD6_HUMAN	TDRD6

## Sheet: H1299
Total	reference	Gene Symbol
66	P78527_PRKDC_HUMAN	PRKDC
46	P35579_MYH9_HUMAN	MYH9
41	Q9NZN5_ARHGC_HUMAN	ARHGEF12
36	Q6P2Q9_PRP8_HUMAN	PRPF8
34	Q15149_PLEC_HUMAN	PLEC
77	P08670_VIME_HUMAN	VIM
35	Q9UQ35_SRRM2_HUMAN	SRRM2
33	Q14980_NUMA1_HUMAN	NUMA1
36	P02545_LMNA_HUMAN	LMNA
33	O00159_MYO1C_HUMAN	MYO1C
40	P52272_HNRPM_HUMAN	HNRNPM
28	P35580_MYH10_HUMAN	MYH10
45	Q13111_CAF1A_HUMAN	CHAF1A
37	P12956_XRCC6_HUMAN	XRCC6
35	P13010_XRCC5_HUMAN	XRCC5
28	P51531_SMCA2_HUMAN	SMARCA2
25	O75533_SF3B1_HUMAN	SF3B1
24	O75643_U520_HUMAN	SNRNP200
35	Q9H8M2_BRD9_HUMAN	BRD9
27	Q9NR30_DDX21_HUMAN	DDX21
25	P51659_DHB4_HUMAN	HSD17B4
24	O43707_ACTN4_HUMAN	ACTN4
21	Q5TZA2_CROCC_HUMAN	CROCC
28	Q92841_DDX17_HUMAN	DDX17
22	Q15393_SF3B3_HUMAN	SF3B3
19	Q9BQG0_MBB1A_HUMAN	MYBBP1A
19	Q00839_HNRPU_HUMAN	HNRNPU
25	Q13263_TIF1B_HUMAN	TRIM28
20	P14618_KPYM_HUMAN	PKM
20	P52701_MSH6_HUMAN	MSH6
18	P38646_GRP75_HUMAN	HSPA9
17	Q29RF7_PDS5A_HUMAN	PDS5A
17	P21333_FLNA_HUMAN	FLNA
17	P09874_PARP1_HUMAN	PARP1
43	Q9HAN9_NMNA1_HUMAN	NMNAT1
18	Q9UQE7_SMC3_HUMAN	SMC3
18	Q92878_RAD50_HUMAN	RAD50
17	Q16643_DREB_HUMAN	DBN1
16	O00567_NOP56_HUMAN	NOP56
19	Q16352_AINX_HUMAN	INA
16	P35251_RFC1_HUMAN	RFC1
16	Q9NVI7_ATD3A_HUMAN	ATAD3A
16	P11940_PABP1_HUMAN	PABPC1
16	P43246_MSH2_HUMAN	MSH2
16	P11387_TOP1_HUMAN	TOP1
16	Q15029_U5S1_HUMAN	EFTUD2
15	Q08211_DHX9_HUMAN	DHX9
50	IGHG_RABIT
21	P11142_HSP7C_HUMAN	HSPA8
18	P17844_DDX5_HUMAN	DDX5
14	O43143_DHX15_HUMAN	DHX15
14	O95239_KIF4A_HUMAN	KIF4A
14	Q92922_SMRC1_HUMAN	SMARCC1
14	Q12906_ILF3_HUMAN	ILF3
14	Q9H6W3_NO66_HUMAN	NO66
15	Q13112_CAF1B_HUMAN	CHAF1B
14	P46087_NOP2_HUMAN	NOP2
14	Q92621_NU205_HUMAN	NUP205
13	P21589_5NTD_HUMAN	NT5E
13	P11021_GRP78_HUMAN	HSPA5
13	O94906_PRP6_HUMAN	PRPF6
19	Q07955_SRSF1_HUMAN	SRSF1
15	P68104_EF1A1_HUMAN	EEF1A1
14	Q14683_SMC1A_HUMAN	SMC1A
13	P42166_LAP2A_HUMAN	TMPO
13	Q9BUJ2_HNRL1_HUMAN	HNRNPUL1
13	P19338_NUCL_HUMAN	NCL
12	P49790_NU153_HUMAN	NUP153
12	Q32P44_EMAL3_HUMAN	EML3
12	P49585_PCY1A_HUMAN	PCYT1A
34	P62736_ACTA_HUMAN	ACTA2
14	Q96T37_RBM15_HUMAN	RBM15
13	Q9Y2X3_NOP58_HUMAN	NOP58
12	O75955_FLOT1_HUMAN	FLOT1
12	Q7L014_DDX46_HUMAN	DDX46
11	P61978_HNRPK_HUMAN	HNRNPK
11	Q14676_MDC1_HUMAN	MDC1
11	Q8N1F7_NUP93_HUMAN	NUP93
11	Q9NZI7_UBIP1_HUMAN	UBP1
10	P46940_IQGA1_HUMAN	IQGAP1
10	P27694_RFA1_HUMAN	RPA1
10	P12814_ACTN1_HUMAN	ACTN1
10	Q99623_PHB2_HUMAN	PHB2
10	P50416_CPT1A_HUMAN	CPT1A
10	O15523_DDX3Y_HUMAN	DDX3Y
10	P43243_MATR3_HUMAN	MATR3
10	Q96GM5_SMRD1_HUMAN	SMARCD1
10	P23246_SFPQ_HUMAN	SFPQ
10	Q9UJV9_DDX41_HUMAN	DDX41
32	P62805_H4_HUMAN	HIST1H4A
16	Q15233_NONO_HUMAN	NONO
12	Q9BTE6_AASD1_HUMAN	AARSD1
11	Q71U36_TBA1A_HUMAN	TUBA1A
11	P45973_CBX5_HUMAN	CBX5
10	P06733_ENOA_HUMAN	ENO1
10	P06576_ATPB_HUMAN	ATP5B
9	P07355_ANXA2_HUMAN	ANXA2
9	Q68E01_INT3_HUMAN	INTS3
9	P25705_ATPA_HUMAN	ATP5A1
9	P14866_HNRPL_HUMAN	HNRNPL
9	P49792_RBP2_HUMAN	RANBP2
9	P33993_MCM7_HUMAN	MCM7
9	Q9NSD9_SYFB_HUMAN	FARSB
9	Q86VP6_CAND1_HUMAN	CAND1
9	Q12905_ILF2_HUMAN	ILF2
8	Q6AI39_GSC1L_HUMAN	GLTSCR1L
8	Q14669_TRIPC_HUMAN	TRIP12
8	P07900_HS90A_HUMAN	HSP90AA1
8	Q9UHX1_PUF60_HUMAN	PUF60
8	P35232_PHB_HUMAN	PHB
8	O43795_MYO1B_HUMAN	MYO1B
8	Q8TDY2_RBCC1_HUMAN	RB1CC1
8	P60842_IF4A1_HUMAN	EIF4A1
8	O75362_ZN217_HUMAN	ZNF217
8	P20700_LMNB1_HUMAN	LMNB1
15	Q12800_TFCP2_HUMAN	TFCP2
9	Q09028_RBBP4_HUMAN	RBBP4
8	P06396_GELS_HUMAN	GSN
8	P46013_KI67_HUMAN	MKI67
7	Q92945_FUBP2_HUMAN	KHSRP
7	Q9BUQ8_DDX23_HUMAN	DDX23
7	P26640_SYVC_HUMAN	VARS
7	P23396_RS3_HUMAN	RPS3
7	P08107_HSP71_HUMAN	HSPA1A
7	Q9HCS7_SYF1_HUMAN	XAB2
7	P49756_RBM25_HUMAN	RBM25
7	Q14966_ZN638_HUMAN	ZNF638
7	P52948_NUP98_HUMAN	NUP98
8	P13639_EF2_HUMAN	EEF2
7	Q8TAQ2_SMRC2_HUMAN	SMARCC2
7	P15311_EZRI_HUMAN	EZR
7	Q9NZI8_IF2B1_HUMAN	IGF2BP1
7	Q14839_CHD4_HUMAN	CHD4
6	P38432_COIL_HUMAN	COIL
6	P31943_HNRH1_HUMAN	HNRNPH1
6	Q14254_FLOT2_HUMAN	FLOT2
6	Q04837_SSBP_HUMAN	SSBP1
6	Q15459_SF3A1_HUMAN	SF3A1
6	Q8IY81_SPB1_HUMAN	FTSJ3
6	P33991_MCM4_HUMAN	MCM4
6	P18124_RL7_HUMAN	RPL7
6	Q6KC79_NIPBL_HUMAN	NIPBL
6	P38919_IF4A3_HUMAN	EIF4A3
6	P49368_TCPG_HUMAN	CCT3
6	Q5UIP0_RIF1_HUMAN	RIF1
6	O94964_SOGA1_HUMAN	SOGA1
6	Q7L576_CYFP1_HUMAN	CYFIP1
18	P60709_ACTB_HUMAN	ACTB
7	Q9Y2R4_DDX52_HUMAN	DDX52
7	P07910_HNRPC_HUMAN	HNRNPC
6	Q9UJS0_CMC2_HUMAN	SLC25A13
6	P54136_SYRC_HUMAN	RARS
6	O15047_SET1A_HUMAN	SETD1A
6	P40939_ECHA_HUMAN	HADHA
6	IgG1_bovine
5	O60832_DKC1_HUMAN	DKC1
5	P34931_HS71L_HUMAN	HSPA1L
5	Q99459_CDC5L_HUMAN	CDC5L
5	Q15424_SAFB1_HUMAN	SAFB
5	Q14498_RBM39_HUMAN	RBM39
5	Q9UQR1_ZN148_HUMAN	ZNF148
5	P78347_GTF2I_HUMAN	GTF2I
5	Q92499_DDX1_HUMAN	DDX1
5	Q9BW27_NUP85_HUMAN	NUP85
5	P62826_RAN_HUMAN	RAN
5	O76031_CLPX_HUMAN	CLPX
5	P51610_HCFC1_HUMAN	HCFC1
5	P17987_TCPA_HUMAN	TCP1
5	O60506_HNRPQ_HUMAN	SYNCRIP
5	P38159_RBMX_HUMAN	RBMX
5	P10809_CH60_HUMAN	HSPD1
5	Q9NTJ3_SMC4_HUMAN	SMC4
5	Q13435_SF3B2_HUMAN	SF3B2
5	Q8TDD1_DDX54_HUMAN	DDX54
5	P36578_RL4_HUMAN	RPL4
5	A6NHR9_SMHD1_HUMAN	SMCHD1
5	Q96AE4_FUBP1_HUMAN	FUBP1
5	Q14690_RRP5_HUMAN	PDCD11
5	P62424_RL7A_HUMAN	RPL7A
5	Q96PK6_RBM14_HUMAN	RBM14
5	Q16891_MIC60_HUMAN	IMMT
5	Q9NVP1_DDX18_HUMAN	DDX18
5	Q8IXB1_DJC10_HUMAN	DNAJC10
5	O00541_PESC_HUMAN	PES1
5	O95347_SMC2_HUMAN	SMC2
5	Q8IX01_SUGP2_HUMAN	SUGP2
5	Q8IXT5_RB12B_HUMAN	RBM12B
5	Q12769_NU160_HUMAN	NUP160
5	Q9NWB6_ARGL1_HUMAN	ARGLU1
5	O14776_TCRG1_HUMAN	TCERG1
6	Q13885_TBB2A_HUMAN	TUBB2A
5	P08238_HS90B_HUMAN	HSP90AB1
5	Q5T9A4_ATD3B_HUMAN	ATAD3B
5	Q7Z5K2_WAPL_HUMAN	WAPAL
5	Q14974_IMB1_HUMAN	KPNB1
4	O14980_XPO1_HUMAN	XPO1
4	P35637_FUS_HUMAN	FUS
4	P35250_RFC2_HUMAN	RFC2
4	P38606_VATA_HUMAN	ATP6V1A
4	P62995_TRA2B_HUMAN	TRA2B
4	P26368_U2AF2_HUMAN	U2AF2
4	Q00610_CLH1_HUMAN	CLTC
4	O00629_IMA3_HUMAN	KPNA4
4	Q9ULK4_MED23_HUMAN	MED23
4	Q14566_MCM6_HUMAN	MCM6
4	Q9H0D6_XRN2_HUMAN	XRN2
4	P42285_SK2L2_HUMAN	SKIV2L2
4	Q8IYB3_SRRM1_HUMAN	SRRM1
4	Q9NTI5_PDS5B_HUMAN	PDS5B
4	Q93074_MED12_HUMAN	MED12
4	Q5T3J3_LRIF1_HUMAN	LRIF1
4	B7ZW38_HNRC3_HUMAN	HNRNPCL3
4	Q9H223_EHD4_HUMAN	EHD4
4	Q13547_HDAC1_HUMAN	HDAC1
4	Q9UHB6_LIMA1_HUMAN	LIMA1
4	P22087_FBRL_HUMAN	FBL
4	P54652_HSP72_HUMAN	HSPA2
4	P04843_RPN1_HUMAN	RPN1
4	Q8NI27_THOC2_HUMAN	THOC2
4	O00116_ADAS_HUMAN	AGPS
4	O60716_CTND1_HUMAN	CTNND1
4	P11586_C1TC_HUMAN	MTHFD1
4	O43242_PSMD3_HUMAN	PSMD3
4	P49411_EFTU_HUMAN	TUFM
4	P14868_SYDC_HUMAN	DARS
4	P14384_CBPM_HUMAN	CPM
4	P84103_SRSF3_HUMAN	SRSF3
4	Q12788_TBL3_HUMAN	TBL3
4	O75746_CMC1_HUMAN	SLC25A12
4	Q96I24_FUBP3_HUMAN	FUBP3
4	Q13242_SRSF9_HUMAN	SRSF9
4	Q13310_PABP4_HUMAN	PABPC4
4	Q9UM54_MYO6_HUMAN	MYO6
4	Q9BVP2_GNL3_HUMAN	GNL3
4	Q13838_DX39B_HUMAN	DDX39B
4	Q9P2K5_MYEF2_HUMAN	MYEF2
4	P11388_TOP2A_HUMAN	TOP2A
4	P22626_ROA2_HUMAN	HNRNPA2B1
4	Q14978_NOLC1_HUMAN	NOLC1
8	Q96A08_H2B1A_HUMAN	HIST1H2BA
6	P41219_PERI_HUMAN	PRPH
5	Q9BYX7_ACTBM_HUMAN	POTEKP
5	Q16695_H31T_HUMAN	HIST3H3
4	P84098_RL19_HUMAN	RPL19
4	P33778_H2B1B_HUMAN	HIST1H2BB
4	Q00325_MPCP_HUMAN	SLC25A3
3	P50570_DYN2_HUMAN	DNM2
3	Q6UN15_FIP1_HUMAN	FIP1L1
3	O60264_SMCA5_HUMAN	SMARCA5
3	O95232_LC7L3_HUMAN	LUC7L3
3	Q9NVH2_INT7_HUMAN	INTS7
3	P52597_HNRPF_HUMAN	HNRNPF
3	P51991_ROA3_HUMAN	HNRNPA3
3	Q9NZM4_GSCR1_HUMAN	GLTSCR1
3	Q9UFC0_LRWD1_HUMAN	LRWD1
3	Q15365_PCBP1_HUMAN	PCBP1
3	Q8N442_GUF1_HUMAN	GUF1
3	Q96KR1_ZFR_HUMAN	ZFR
3	Q9H0S4_DDX47_HUMAN	DDX47
3	Q96TA1_NIBL1_HUMAN	FAM129B
3	Q8WWY3_PRP31_HUMAN	PRPF31
3	Q07666_KHDR1_HUMAN	KHDRBS1
3	Q13330_MTA1_HUMAN	MTA1
3	P49959_MRE11_HUMAN	MRE11A
3	Q09161_NCBP1_HUMAN	NCBP1
3	O43390_HNRPR_HUMAN	HNRNPR
3	Q58FF8_H90B2_HUMAN	HSP90AB2P
3	Q96PY5_FMNL2_HUMAN	FMNL2
3	P09884_DPOLA_HUMAN	POLA1
3	P46063_RECQ1_HUMAN	RECQL
3	P50991_TCPD_HUMAN	CCT4
3	P06748_NPM_HUMAN	NPM1
3	Q13595_TRA2A_HUMAN	TRA2A
3	Q9BZE4_NOG1_HUMAN	GTPBP4
3	O14497_ARI1A_HUMAN	ARID1A
3	Q10570_CPSF1_HUMAN	CPSF1
3	Q8IV76_PASD1_HUMAN	PASD1
3	P41970_ELK3_HUMAN	ELK3
3	Q9UKN8_TF3C4_HUMAN	GTF3C4
3	P61221_ABCE1_HUMAN	ABCE1
3	Q9P2M7_CING_HUMAN	CGN
3	O15446_RPA34_HUMAN	CD3EAP
3	Q96HW7_INT4_HUMAN	INTS4
3	Q9UBU9_NXF1_HUMAN	NXF1
3	Q14807_KIF22_HUMAN	KIF22
3	Q5SSJ5_HP1B3_HUMAN	HP1BP3
3	O94776_MTA2_HUMAN	MTA2
3	Q32P51_RA1L2_HUMAN	HNRNPA1L2
3	Q9H2P0_ADNP_HUMAN	ADNP
3	Q13247_SRSF6_HUMAN	SRSF6
3	Q96KQ7_EHMT2_HUMAN	EHMT2
3	O60934_NBN_HUMAN	NBN
3	Q8WUH6_TM263_HUMAN	TMEM263
3	Q8N1G0_ZN687_HUMAN	ZNF687
3	Q9Y265_RUVB1_HUMAN	RUVBL1
3	O75694_NU155_HUMAN	NUP155
3	Q58FF7_H90B3_HUMAN	HSP90AB3P
3	O75369_FLNB_HUMAN	FLNB
3	P09651_ROA1_HUMAN	HNRNPA1
3	O96013_PAK4_HUMAN	PAK4
3	Q06830_PRDX1_HUMAN	PRDX1
3	O75691_UTP20_HUMAN	UTP20
3	Q8WXF1_PSPC1_HUMAN	PSPC1
3	P36776_LONM_HUMAN	LONP1
3	O76021_RL1D1_HUMAN	RSL1D1
22	KAC4_RABIT
5	Q13509_TBB3_HUMAN	TUBB3
4	Q96QV6_H2A1A_HUMAN	HIST1H2AA
3	P35749_MYH11_HUMAN	MYH11
3	P04406_G3P_HUMAN	GAPDH
3	Q03252_LMNB2_HUMAN	LMNB2
3	O00148_DX39A_HUMAN	DDX39A
3	Q8TF68_ZN384_HUMAN	ZNF384
3	P29401_TKT_HUMAN	TKT
3	Q08170_SRSF4_HUMAN	SRSF4
2	P0C0L4_CO4A_HUMAN	C4A
2	O75400_PR40A_HUMAN	PRPF40A
2	Q16630_CPSF6_HUMAN	CPSF6
2	Q02241_KIF23_HUMAN	KIF23
2	Q13416_ORC2_HUMAN	ORC2
2	P28370_SMCA1_HUMAN	SMARCA1
2	Q9BW19_KIFC1_HUMAN	KIFC1
2	P57740_NU107_HUMAN	NUP107
2	P08651_NFIC_HUMAN	NFIC
2	Q99986_VRK1_HUMAN	VRK1
2	O00255_MEN1_HUMAN	MEN1
2	O43172_PRP4_HUMAN	PRPF4
2	Q9NZI6_TF2L1_HUMAN	TFCP2L1
2	Q9H0A0_NAT10_HUMAN	NAT10
2	Q9Y2X0_MED16_HUMAN	MED16
2	Q07020_RL18_HUMAN	RPL18
2	Q8N556_AFAP1_HUMAN	AFAP1
2	Q8WYP5_ELYS_HUMAN	AHCTF1
2	Q9Y2L1_RRP44_HUMAN	DIS3
2	P07437_TBB5_HUMAN	TUBB
2	Q13363_CTBP1_HUMAN	CTBP1
2	Q9UMS4_PRP19_HUMAN	PRPF19
2	P62913_RL11_HUMAN	RPL11
2	Q02880_TOP2B_HUMAN	TOP2B
2	O96019_ACL6A_HUMAN	ACTL6A
2	P20585_MSH3_HUMAN	MSH3
2	P62318_SMD3_HUMAN	SNRPD3
2	P49116_NR2C2_HUMAN	NR2C2
2	O95819_M4K4_HUMAN	MAP4K4
2	P55786_PSA_HUMAN	NPEPPS
2	Q5SRE5_NU188_HUMAN	NUP188
2	Q9BQ39_DDX50_HUMAN	DDX50
2	Q9UL03_INT6_HUMAN	INTS6
2	P15880_RS2_HUMAN	RPS2
2	Q5JTV8_TOIP1_HUMAN	TOR1AIP1
2	A0MZ66_SHOT1_HUMAN	KIAA1598
2	O60231_DHX16_HUMAN	DHX16
2	Q13185_CBX3_HUMAN	CBX3
2	O00571_DDX3X_HUMAN	DDX3X
2	P20042_IF2B_HUMAN	EIF2S2
2	P24928_RPB1_HUMAN	POLR2A
2	P12235_ADT1_HUMAN	SLC25A4
2	Q14202_ZMYM3_HUMAN	ZMYM3
2	O94880_PHF14_HUMAN	PHF14
2	P62987_RL40_HUMAN	UBA52
2	Q86XI2_CNDG2_HUMAN	NCAPG2
2	P06400_RB_HUMAN	RB1
2	Q9H6R4_NOL6_HUMAN	NOL6
2	O15061_SYNEM_HUMAN	SYNM
2	Q96RE7_NACC1_HUMAN	NACC1
2	Q8WUA4_TF3C2_HUMAN	GTF3C2
2	P62249_RS16_HUMAN	RPS16
2	Q9BSC4_NOL10_HUMAN	NOL10
2	Q13573_SNW1_HUMAN	SNW1
2	Q13200_PSMD2_HUMAN	PSMD2
2	O00425_IF2B3_HUMAN	IGF2BP3
2	P02786_TFR1_HUMAN	TFRC
2	P05141_ADT2_HUMAN	SLC25A5
2	P40937_RFC5_HUMAN	RFC5
2	Q9UG63_ABCF2_HUMAN	ABCF2
2	Q9P2J5_SYLC_HUMAN	LARS
2	Q14146_URB2_HUMAN	URB2
2	P62807_H2B1C_HUMAN	HIST1H2BC
2	Q14444_CAPR1_HUMAN	CAPRIN1
2	P26373_RL13_HUMAN	RPL13
2	P34897_GLYM_HUMAN	SHMT2
2	Q01081_U2AF1_HUMAN	U2AF1
2	Q07157_ZO1_HUMAN	TJP1
2	Q969P6_TOP1M_HUMAN	TOP1MT
2	Q86YP4_P66A_HUMAN	GATAD2A
2	Q9H0H5_RGAP1_HUMAN	RACGAP1
2	P25205_MCM3_HUMAN	MCM3
2	Q5VTL8_PR38B_HUMAN	PRPF38B
2	Q09666_AHNK_HUMAN	AHNAK
2	Q96HS1_PGAM5_HUMAN	PGAM5
2	Q2VIR3_IF2GL_HUMAN	EIF2S3L
2	Q9UBB9_TFP11_HUMAN	TFIP11
2	Q9Y6M1_IF2B2_HUMAN	IGF2BP2
2	Q8NFD5_ARI1B_HUMAN	ARID1B
2	Q9NYF8_BCLF1_HUMAN	BCLAF1
2	P40429_RL13A_HUMAN	RPL13A
2	Q9P2I0_CPSF2_HUMAN	CPSF2
2	P54886_P5CS_HUMAN	ALDH18A1
2	P62241_RS8_HUMAN	RPS8
2	Q9UBD5_ORC3_HUMAN	ORC3
2	Q6ZWJ1_STXB4_HUMAN	STXBP4
2	Q8N163_CCAR2_HUMAN	CCAR2
2	Q14527_HLTF_HUMAN	HLTF
3	Q68DL7_CR063_HUMAN	C18orf63
2	Q9HCG8_CWC22_HUMAN	CWC22
2	Q9H4B7_TBB1_HUMAN	TUBB1
2	P01602_KV110_HUMAN	IGKV1-5
2	P55769_NH2L1_HUMAN	NHP2L1
1	P08047_SP1_HUMAN	SP1
1	Q13151_ROA0_HUMAN	HNRNPA0
1	P22234_PUR6_HUMAN	PAICS
1	KACB_RABIT
1	P12236_ADT3_HUMAN	SLC25A6
1	Q9NXF1_TEX10_HUMAN	TEX10
1	P40227_TCPZ_HUMAN	CCT6A
1	Q3ZCQ8_TIM50_HUMAN	TIMM50
1	IgG1b_bovine
1	P39748_FEN1_HUMAN	FEN1
1	P83916_CBX1_HUMAN	CBX1
1	Q9NUU7_DD19A_HUMAN	DDX19A
1	P50914_RL14_HUMAN	RPL14
1	Q96PV6_LENG8_HUMAN	LENG8
1	O76094_SRP72_HUMAN	SRP72
1	P43358_MAGA4_HUMAN	MAGEA4
1	Q05209_PTN12_HUMAN	PTPN12
1	P21281_VATB2_HUMAN	ATP6V1B2
1	P17661_DESM_HUMAN	DES
1	P60866_RS20_HUMAN	RPS20
1	P61626_LYSC_HUMAN	LYZ
1	P35658_NU214_HUMAN	NUP214
1	Q9H8H2_DDX31_HUMAN	DDX31
1	Q7Z3K3_POGZ_HUMAN	POGZ
1	Q86WB0_NIPA_HUMAN	ZC3HC1
1	Q06587_RING1_HUMAN	RING1
1	P04350_TBB4A_HUMAN	TUBB4A
1	P63173_RL38_HUMAN	RPL38
1	Q96FV9_THOC1_HUMAN	THOC1
1	P61313_RL15_HUMAN	RPL15
1	D6RBZ0_D6RBZ0_HUMAN	HNRNPAB
1	O43823_AKAP8_HUMAN	AKAP8
1	Q9ULV4_COR1C_HUMAN	CORO1C
1	O14646_CHD1_HUMAN	CHD1
1	P54577_SYYC_HUMAN	YARS
1	E9PMU7_E9PMU7_HUMAN	PUF60
1	Q96GM8_TOE1_HUMAN	TOE1
1	Q01844_EWS_HUMAN	EWSR1
1	O95373_IPO7_HUMAN	IPO7
1	Q12874_SF3A3_HUMAN	SF3A3
1	P62136_PP1A_HUMAN	PPP1CA
1	O43660_PLRG1_HUMAN	PLRG1
1	P05198_IF2A_HUMAN	EIF2S1
1	Q96S55_WRIP1_HUMAN	WRNIP1
1	P62829_RL23_HUMAN	RPL23
1	Q1KMD3_HNRL2_HUMAN	HNRNPUL2
1	Q15428_SF3A2_HUMAN	SF3A2
1	Q8NHW5_RLA0L_HUMAN	RPLP0P6
1	P12273_PIP_HUMAN	PIP
1	Q4G0J3_LARP7_HUMAN	LARP7
1	Q9H444_CHM4B_HUMAN	CHMP4B
1	Q05519_SRS11_HUMAN	SRSF11
1	O75494_SRS10_HUMAN	SRSF10
1	Q9HCE1_MOV10_HUMAN	MOV10
1	P68371_TBB4B_HUMAN	TUBB4B
1	Q9GZR7_DDX24_HUMAN	DDX24
1	P68400_CSK21_HUMAN	CSNK2A1
1	P57078_RIPK4_HUMAN	RIPK4
1	Q5TGY3_AHDC1_HUMAN	AHDC1
1	P14649_MYL6B_HUMAN	MYL6B
1	Q15366_PCBP2_HUMAN	PCBP2
1	Q15717_ELAV1_HUMAN	ELAVL1
1	Q9Y2A7_NCKP1_HUMAN	NCKAP1
1	Q92620_PRP16_HUMAN	DHX38
1	A0A087WYL9_A0A087WYL9_HUMAN	IGKC
1	Q9NYP9_MS18A_HUMAN	MIS18A
1	P62854_RS26_HUMAN	RPS26
1	Q9Y230_RUVB2_HUMAN	RUVBL2
1	P62316_SMD2_HUMAN	SNRPD2
1	Q6UB35_C1TM_HUMAN	MTHFD1L
1	Q9H4L4_SENP3_HUMAN	SENP3
1	P28331_NDUS1_HUMAN	NDUFS1
1	P47914_RL29_HUMAN	RPL29
1	P62263_RS14_HUMAN	RPS14
1	Q8NE71_ABCF1_HUMAN	ABCF1
1	Q5BKZ1_ZN326_HUMAN	ZNF326
1	O95782_AP2A1_HUMAN	AP2A1
1	Q9UBC5_MYO1A_HUMAN	MYO1A
1	Q6UX04_CWC27_HUMAN	CWC27
1	P53007_TXTP_HUMAN	SLC25A1
1	Q5QJE6_TDIF2_HUMAN	DNTTIP2
1	Q9UGM3_DMBT1_HUMAN	DMBT1
1	P14678_RSMB_HUMAN	SNRPB
1	P36542_ATPG_HUMAN	ATP5C1
1	P08240_SRPR_HUMAN	SRPR
1	P23284_PPIB_HUMAN	PPIB
1	P33992_MCM5_HUMAN	MCM5
1	P39023_RL3_HUMAN	RPL3
1	O60244_MED14_HUMAN	MED14
1	Q96J02_ITCH_HUMAN	ITCH
1	Q16629_SRSF7_HUMAN	SRSF7
1	Q9H5H4_ZN768_HUMAN	ZNF768
1	Q9Y5J1_UTP18_HUMAN	UTP18
1	O95831_AIFM1_HUMAN	AIFM1
1	P62917_RL8_HUMAN	RPL8
1	Q13148_TADBP_HUMAN	TARDBP
1	O75190_DNJB6_HUMAN	DNAJB6
1	Q99728_BARD1_HUMAN	BARD1
1	P46060_RAGP1_HUMAN	RANGAP1
1	Q9P0U3_SENP1_HUMAN	SENP1
1	Q9BR39_JPH2_HUMAN	JPH2
1	Q8IY17_PLPL6_HUMAN	PNPLA6
1	Q9Y2K7_KDM2A_HUMAN	KDM2A
1	P62750_RL23A_HUMAN	RPL23A
1	O95602_RPA1_HUMAN	POLR1A
1	Q99567_NUP88_HUMAN	NUP88
1	P51532_SMCA4_HUMAN	SMARCA4
1	Q9NR12_PDLI7_HUMAN	PDLIM7
1	Q7L099_RUFY3_HUMAN	RUFY3
1	Q9Y5Q8_TF3C5_HUMAN	GTF3C5
1	P32969_RL9_HUMAN	RPL9
1	O00505_IMA4_HUMAN	KPNA3
1	P19474_RO52_HUMAN	TRIM21
1	Q12789_TF3C1_HUMAN	GTF3C1
1	Q9UGU0_TCF20_HUMAN	TCF20
1	Q9NPF5_DMAP1_HUMAN	DMAP1
1	Q7L2E3_DHX30_HUMAN	DHX30
1	P19525_E2AK2_HUMAN	EIF2AK2
1	Q12931_TRAP1_HUMAN	TRAP1
1	O14979_HNRDL_HUMAN	HNRNPDL
1	Q659C4_LAR1B_HUMAN	LARP1B
1	P61353_RL27_HUMAN	RPL27
1	Q9UKV3_ACINU_HUMAN	ACIN1
1	Q16650_TBR1_HUMAN	TBR1
1	Q9UKM9_RALY_HUMAN	RALY
1	P23528_COF1_HUMAN	CFL1
1	P22670_RFX1_HUMAN	RFX1
1	Q5C9Z4_NOM1_HUMAN	NOM1
1	Q9UHB7_AFF4_HUMAN	AFF4
1	Q53GS9_SNUT2_HUMAN	USP39
1	Q969G3_SMCE1_HUMAN	SMARCE1
1	P33981_TTK_HUMAN	TTK
1	Q8IV08_PLD3_HUMAN	PLD3
1	O43913_ORC5_HUMAN	ORC5
1	P26599_PTBP1_HUMAN	PTBP1
1	Q96H12_MSD3_HUMAN	MSANTD3
1	Q9UHD8_SEPT9_HUMAN	2015-09-09
1	P42704_LPPRC_HUMAN	LRPPRC
1	Q13206_DDX10_HUMAN	DDX10
1	Q03405_UPAR_HUMAN	PLAUR
1	Q13428_TCOF_HUMAN	TCOF1
1	Q9ULD4_BRPF3_HUMAN	BRPF3
1	Q8NF91_SYNE1_HUMAN	SYNE1
1	P63010_AP2B1_HUMAN	AP2B1
1	P55795_HNRH2_HUMAN	HNRNPH2
1	Q8IV04_TB10C_HUMAN	TBC1D10C
1	Q8TF01_PNISR_HUMAN	PNISR
1	Q5TA45_INT11_HUMAN	CPSF3L
1	Q15796_SMAD2_HUMAN	SMAD2
1	B9A064_IGLL5_HUMAN	IGLL5
1	Q6NVV1_R13P3_HUMAN	RPL13AP3
1	O60318_GANP_HUMAN	MCM3AP
1	Q96L91_EP400_HUMAN	EP400
1	P14854_CX6B1_HUMAN	COX6B1
1	O60684_IMA7_HUMAN	KPNA6
1	H0YFE5_H0YFE5_HUMAN	APEH
1	P46779_RL28_HUMAN	RPL28
1	P55072_TERA_HUMAN	VCP
1	P16615_AT2A2_HUMAN	ATP2A2
1	O60306_AQR_HUMAN	AQR
1	P52294_IMA5_HUMAN	KPNA1
1	P04196_HRG_HUMAN	HRG
1	P46781_RS9_HUMAN	RPS9
1	A6ND91_ASPD_HUMAN	ASPDH
1	P49736_MCM2_HUMAN	MCM2
1	Q6NZY4_ZCHC8_HUMAN	ZCCHC8
1	P62269_RS18_HUMAN	RPS18
1	Q9Y5B6_PAXB1_HUMAN	PAXBP1
1	Q9ULX6_AKP8L_HUMAN	AKAP8L
1	Q15291_RBBP5_HUMAN	RBBP5
1	P58107_EPIPL_HUMAN	EPPK1
1	P83731_RL24_HUMAN	RPL24
1	Q8TD30_ALAT2_HUMAN	GPT2
1	O43298_ZBT43_HUMAN	ZBTB43
1	IgG2a_bovine
1	Q12857_NFIA_HUMAN	NFIA
1	Q96EP5_DAZP1_HUMAN	DAZAP1
1	O14974_MYPT1_HUMAN	PPP1R12A
1	O60287_NPA1P_HUMAN	URB1
1	P32927_IL3RB_HUMAN	CSF2RB
1	Q13867_BLMH_HUMAN	BLMH
1	Q9Y5C1_ANGL3_HUMAN	ANGPTL3

## Sheet: HA IP in G401
Total	reference	Gene Symbol
316	P35580_MYH10_HUMAN	MYH10
252	P35579_MYH9_HUMAN	MYH9
142	Q13813_SPTN1_HUMAN	SPTAN1
98	Q15149_PLEC_HUMAN	PLEC
100	Q01082_SPTB2_HUMAN	SPTBN1
94	O75369_FLNB_HUMAN	FLNB
83	P21333_FLNA_HUMAN	FLNA
67	Q09666_AHNK_HUMAN	AHNAK
88	P12814_ACTN1_HUMAN	ACTN1
68	P78527_PRKDC_HUMAN	PRKDC
67	Q92614_MY18A_HUMAN	MYO18A
63	Q9NZM1_MYOF_HUMAN	MYOF
82	O00159_MYO1C_HUMAN	MYO1C
57	Q69YQ0_CYTSA_HUMAN	SPECC1L
57	P46940_IQGA1_HUMAN	IQGAP1
96	P08473_NEP_HUMAN	MME
51	O95425_SVIL_HUMAN	SVIL
63	O43707_ACTN4_HUMAN	ACTN4
52	Q07157_ZO1_HUMAN	TJP1
56	Q13045_FLII_HUMAN	FLII
45	Q9P2M7_CING_HUMAN	CGN
47	P52272_HNRPM_HUMAN	HNRNPM
46	Q14764_MVP_HUMAN	MVP
40	O15020_SPTN2_HUMAN	SPTBN2
67	P08670_VIME_HUMAN	VIM
54	P09493_TPM1_HUMAN	TPM1
106	Q16643_DREB_HUMAN	DBN1
53	Q9UHB6_LIMA1_HUMAN	LIMA1
43	P06576_ATPB_HUMAN	ATP5B
35	Q0VF96_CGNL1_HUMAN	CGNL1
192	P62736_ACTA_HUMAN	ACTA2
35	P25705_ATPA_HUMAN	ATP5A1
35	O14974_MYPT1_HUMAN	PPP1R12A
32	Q6WCQ1_MPRIP_HUMAN	MPRIP
32	Q9UPN3_MACF1_HUMAN	MACF1
31	Q00610_CLH1_HUMAN	CLTC
33	Q9Y608_LRRF2_HUMAN	LRRFIP2
33	P19338_NUCL_HUMAN	NCL
28	P35221_CTNA1_HUMAN	CTNNA1
24	Q9P0K7_RAI14_HUMAN	RAI14
28	P11142_HSP7C_HUMAN	HSPA8
26	O75955_FLOT1_HUMAN	FLOT1
25	P07948_LYN_HUMAN	LYN
23	P42704_LPPRC_HUMAN	LRPPRC
210	P60709_ACTB_HUMAN	ACTB
27	P38646_GRP75_HUMAN	HSPA9
26	Q71U36_TBA1A_HUMAN	TUBA1A
21	P09874_PARP1_HUMAN	PARP1
23	P06733_ENOA_HUMAN	ENO1
19	P11021_GRP78_HUMAN	HSPA5
19	Q14254_FLOT2_HUMAN	FLOT2
20	Q9NYL9_TMOD3_HUMAN	TMOD3
18	P54289_CA2D1_HUMAN	CACNA2D1
17	Q92841_DDX17_HUMAN	DDX17
19	P10809_CH60_HUMAN	HSPD1
18	P15311_EZRI_HUMAN	EZR
18	Q14156_EFR3A_HUMAN	EFR3A
16	Q96GM5_SMRD1_HUMAN	SMARCD1
18	P52907_CAZA1_HUMAN	CAPZA1
18	P50454_SERPH_HUMAN	SERPINH1
16	Q08211_DHX9_HUMAN	DHX9
16	P11387_TOP1_HUMAN	TOP1
16	Q9BZF9_UACA_HUMAN	UACA
19	P12107_COBA1_HUMAN	COL11A1
16	P61978_HNRPK_HUMAN	HNRNPK
16	P26368_U2AF2_HUMAN	U2AF2
16	P23396_RS3_HUMAN	RPS3
15	Q0ZGT2_NEXN_HUMAN	NEXN
14	Q9HCM4_E41L5_HUMAN	EPB41L5
14	Q9Y4F1_FARP1_HUMAN	FARP1
32	P68104_EF1A1_HUMAN	EEF1A1
20	P26599_PTBP1_HUMAN	PTBP1
18	Q14247_SRC8_HUMAN	CTTN
18	Q15233_NONO_HUMAN	NONO
17	Q9UHD8_SEPT9_HUMAN	2016-09-09
16	Q9H8M2_BRD9_HUMAN	BRD9
16	P23246_SFPQ_HUMAN	SFPQ
15	P12956_XRCC6_HUMAN	XRCC6
15	Q9Y4I1_MYO5A_HUMAN	MYO5A
15	Q9NVI7_ATD3A_HUMAN	ATAD3A
14	P19105_ML12A_HUMAN	MYL12A
14	P13010_XRCC5_HUMAN	XRCC5
14	Q99623_PHB2_HUMAN	PHB2
13	O14980_XPO1_HUMAN	XPO1
13	Q9UM54_MYO6_HUMAN	MYO6
17	P35749_MYH11_HUMAN	MYH11
15	Q96SB3_NEB2_HUMAN	PPP1R9B
15	O60832_DKC1_HUMAN	DKC1
15	Q9NR30_DDX21_HUMAN	DDX21
14	P35222_CTNB1_HUMAN	CTNNB1
14	P17302_CXA1_HUMAN	GJA1
14	P07951_TPM2_HUMAN	TPM2
14	Q9UJS0_CMC2_HUMAN	SLC25A13
13	Q14315_FLNC_HUMAN	FLNC
13	P62081_RS7_HUMAN	RPS7
12	P47756_CAPZB_HUMAN	CAPZB
12	P54886_P5CS_HUMAN	ALDH18A1
12	Q7KZF4_SND1_HUMAN	SND1
20	Q13885_TBB2A_HUMAN	TUBB2A
20	P06748_NPM_HUMAN	NPM1
14	P55072_TERA_HUMAN	VCP
14	P35232_PHB_HUMAN	PHB
13	Q5HYB6_Q5HYB6_HUMAN	DKFZp686J1372
13	Q9ULV4_COR1C_HUMAN	CORO1C
13	P33993_MCM7_HUMAN	MCM7
12	P07947_YES_HUMAN	YES1
12	Q9BVP2_GNL3_HUMAN	GNL3
12	P36578_RL4_HUMAN	RPL4
15	P08754_GNAI3_HUMAN	GNAI3
14	P17844_DDX5_HUMAN	DDX5
13	P13639_EF2_HUMAN	EEF2
12	Q02878_RL6_HUMAN	RPL6
12	O15231_ZN185_HUMAN	ZNF185
11	Q15029_U5S1_HUMAN	EFTUD2
11	Q00839_HNRPU_HUMAN	HNRNPU
11	Q9ULJ8_NEB1_HUMAN	PPP1R9A
10	A6NDB9_PALM3_HUMAN	PALM3
10	Q92922_SMRC1_HUMAN	SMARCC1
10	P07355_ANXA2_HUMAN	ANXA2
10	Q07065_CKAP4_HUMAN	CKAP4
10	Q92945_FUBP2_HUMAN	KHSRP
10	P02545_LMNA_HUMAN	LMNA
10	P18124_RL7_HUMAN	RPL7
10	O95782_AP2A1_HUMAN	AP2A1
10	P61158_ARP3_HUMAN	ACTR3
12	Q13838_DX39B_HUMAN	DDX39B
11	Q12906_ILF3_HUMAN	ILF3
11	IGKC_MOUSE
11	P61247_RS3A_HUMAN	RPS3A
10	P21796_VDAC1_HUMAN	VDAC1
10	P31943_HNRH1_HUMAN	HNRNPH1
10	P04843_RPN1_HUMAN	RPN1
10	Q7L014_DDX46_HUMAN	DDX46
10	O60506_HNRPQ_HUMAN	SYNCRIP
9	Q9BUP0_EFHD1_HUMAN	EFHD1
9	O75643_U520_HUMAN	SNRNP200
9	Q14498_RBM39_HUMAN	RBM39
9	P61160_ARP2_HUMAN	ACTR2
9	Q14978_NOLC1_HUMAN	NOLC1
9	Q96C19_EFHD2_HUMAN	EFHD2
9	P11940_PABP1_HUMAN	PABPC1
9	Q96T88_UHRF1_HUMAN	UHRF1
9	O76021_RL1D1_HUMAN	RSL1D1
9	Q9BQG0_MBB1A_HUMAN	MYBBP1A
21	IGH1M_MOUSE	Ighg1
15	Q13449_LSAMP_HUMAN	LSAMP
11	Q12905_ILF2_HUMAN	ILF2
10	Q13263_TIF1B_HUMAN	TRIM28
10	P22626_ROA2_HUMAN	HNRNPA2B1
10	P14618_KPYM_HUMAN	PKM
9	P06396_GELS_HUMAN	GSN
9	P33991_MCM4_HUMAN	MCM4
9	O00567_NOP56_HUMAN	NOP56
9	O60716_CTND1_HUMAN	CTNND1
9	P18621_RL17_HUMAN	RPL17
8	P43243_MATR3_HUMAN	MATR3
8	P78347_GTF2I_HUMAN	GTF2I
8	O75533_SF3B1_HUMAN	SF3B1
8	P17987_TCPA_HUMAN	TCP1
8	Q9NZM4_GSCR1_HUMAN	GLTSCR1
8	Q02218_ODO1_HUMAN	OGDH
8	Q99569_PKP4_HUMAN	PKP4
8	Q07666_KHDR1_HUMAN	KHDRBS1
8	P22695_QCR2_HUMAN	UQCRC2
8	P14649_MYL6B_HUMAN	MYL6B
8	P51531_SMCA2_HUMAN	SMARCA2
8	P62750_RL23A_HUMAN	RPL23A
8	Q9NR12_PDLI7_HUMAN	PDLIM7
13	P60660_MYL6_HUMAN	MYL6
12	P06753_TPM3_HUMAN	TPM3
10	P63010_AP2B1_HUMAN	AP2B1
10	Q9UHX1_PUF60_HUMAN	PUF60
10	P36957_ODO2_HUMAN	DLST
10	P12235_ADT1_HUMAN	SLC25A4
9	P62070_RRAS2_HUMAN	RRAS2
9	P15880_RS2_HUMAN	RPS2
9	Q96AE4_FUBP1_HUMAN	FUBP1
8	P60842_IF4A1_HUMAN	EIF4A1
8	P52292_IMA1_HUMAN	KPNA2
8	Q9Y2X3_NOP58_HUMAN	NOP58
8	P39023_RL3_HUMAN	RPL3
8	Q32P51_RA1L2_HUMAN	HNRNPA1L2
8	Q9UQ35_SRRM2_HUMAN	SRRM2
8	Q9NWB6_ARGL1_HUMAN	ARGLU1
7	P51532_SMCA4_HUMAN	SMARCA4
7	P40939_ECHA_HUMAN	HADHA
7	O00161_SNP23_HUMAN	SNAP23
7	P39656_OST48_HUMAN	DDOST
7	O43143_DHX15_HUMAN	DHX15
7	O75746_CMC1_HUMAN	SLC25A12
7	P07900_HS90A_HUMAN	HSP90AA1
7	Q99729_ROAA_HUMAN	HNRNPAB
7	O00425_IF2B3_HUMAN	IGF2BP3
7	B7Z596_B7Z596_HUMAN	TPM1
7	Q9NZI8_IF2B1_HUMAN	IGF2BP1
7	P11388_TOP2A_HUMAN	TOP2A
7	P02786_TFR1_HUMAN	TFRC
7	P62753_RS6_HUMAN	RPS6
7	O15523_DDX3Y_HUMAN	DDX3Y
7	P46781_RS9_HUMAN	RPS9
7	Q07955_SRSF1_HUMAN	SRSF1
9	P62424_RL7A_HUMAN	RPL7A
9	P27635_RL10_HUMAN	RPL10
8	P35637_FUS_HUMAN	FUS
8	P09382_LEG1_HUMAN	LGALS1
8	P78310_CXAR_HUMAN	CXADR
8	P52597_HNRPF_HUMAN	HNRNPF
8	Q13509_TBB3_HUMAN	TUBB3
8	H7BYY1_H7BYY1_HUMAN	TPM1
7	O75487_GPC4_HUMAN	GPC4
7	Q15417_CNN3_HUMAN	CNN3
7	Q15393_SF3B3_HUMAN	SF3B3
7	Q92499_DDX1_HUMAN	DDX1
7	Q15019_SEPT2_HUMAN	2016-09-02
7	P14866_HNRPL_HUMAN	HNRNPL
7	Q14103_HNRPD_HUMAN	HNRNPD
7	P62241_RS8_HUMAN	RPS8
7	Q6P2Q9_PRP8_HUMAN	PRPF8
7	Q9NVA2_SEP11_HUMAN	2016-09-11
6	P08865_RSSA_HUMAN	RPSA
6	P62136_PP1A_HUMAN	PPP1CA
6	P14625_ENPL_HUMAN	HSP90B1
6	P38606_VATA_HUMAN	ATP6V1A
6	P10301_RRAS_HUMAN	RRAS
6	P42166_LAP2A_HUMAN	TMPO
6	P08238_HS90B_HUMAN	HSP90AB1
6	Q9Y383_LC7L2_HUMAN	LUC7L2
6	Q14566_MCM6_HUMAN	MCM6
6	P46087_NOP2_HUMAN	NOP2
6	P62701_RS4X_HUMAN	RPS4X
6	P62826_RAN_HUMAN	RAN
6	Q13616_CUL1_HUMAN	CUL1
6	P18206_VINC_HUMAN	VCL
6	Q00325_MPCP_HUMAN	SLC25A3
7	Q7Z406_MYH14_HUMAN	MYH14
7	Q13151_ROA0_HUMAN	HNRNPA0
7	P17931_LEG3_HUMAN	LGALS3
6	O95232_LC7L3_HUMAN	LUC7L3
6	Q15365_PCBP1_HUMAN	PCBP1
6	P84098_RL19_HUMAN	RPL19
6	P62263_RS14_HUMAN	RPS14
6	P54652_HSP72_HUMAN	HSPA2
6	P04350_TBB4A_HUMAN	TUBB4A
6	P05141_ADT2_HUMAN	SLC25A5
6	P59998_ARPC4_HUMAN	ARPC4
6	Q6YHK3_CD109_HUMAN	CD109
6	Q93050_VPP1_HUMAN	ATP6V0A1
6	P40227_TCPZ_HUMAN	CCT6A
6	P43246_MSH2_HUMAN	MSH2
6	Q5JWF2_GNAS1_HUMAN	GNAS
6	P53621_COPA_HUMAN	COPA
5	P04899_GNAI2_HUMAN	GNAI2
5	P32969_RL9_HUMAN	RPL9
5	Q15427_SF3B4_HUMAN	SF3B4
5	O96019_ACL6A_HUMAN	ACTL6A
5	P67809_YBOX1_HUMAN	YBX1
5	P04406_G3P_HUMAN	GAPDH
5	Q15459_SF3A1_HUMAN	SF3A1
5	Q9NX58_LYAR_HUMAN	LYAR
5	P29317_EPHA2_HUMAN	EPHA2
5	P62829_RL23_HUMAN	RPL23
5	P84077_ARF1_HUMAN	ARF1
5	Q9BRT6_LLPH_HUMAN	LLPH
5	Q96BJ3_AIDA_HUMAN	AIDA
5	Q14974_IMB1_HUMAN	KPNB1
5	Q86VP6_CAND1_HUMAN	CAND1
5	Q6UN15_FIP1_HUMAN	FIP1L1
5	P47755_CAZA2_HUMAN	CAPZA2
5	P49368_TCPG_HUMAN	CCT3
5	P07910_HNRPC_HUMAN	HNRNPC
5	Q8WXF1_PSPC1_HUMAN	PSPC1
5	P62244_RS15A_HUMAN	RPS15A
5	Q9UQE7_SMC3_HUMAN	SMC3
5	Q8ND76_CCNY_HUMAN	CCNY
5	O15145_ARPC3_HUMAN	ARPC3
5	P23284_PPIB_HUMAN	PPIB
5	P62906_RL10A_HUMAN	RPL10A
5	Q9H0S4_DDX47_HUMAN	DDX47
5	P36542_ATPG_HUMAN	ATP5C1
5	P38432_COIL_HUMAN	COIL
5	Q96HS1_PGAM5_HUMAN	PGAM5
5	P62917_RL8_HUMAN	RPL8
5	P45880_VDAC2_HUMAN	VDAC2
5	Q86V48_LUZP1_HUMAN	LUZP1
5	P26373_RL13_HUMAN	RPL13
8	P62266_RS23_HUMAN	RPS23
7	P07437_TBB5_HUMAN	TUBB
6	P61163_ACTZ_HUMAN	ACTR1A
6	P09651_ROA1_HUMAN	HNRNPA1
6	P41219_PERI_HUMAN	PRPH
6	P30101_PDIA3_HUMAN	PDIA3
6	Q16181_SEPT7_HUMAN	2016-09-07
6	Q8TDN6_BRX1_HUMAN	BRIX1
5	P23528_COF1_HUMAN	CFL1
5	P05388_RLA0_HUMAN	RPLP0
5	P29992_GNA11_HUMAN	GNA11
5	O43390_HNRPR_HUMAN	HNRNPR
5	P61421_VA0D1_HUMAN	ATP6V0D1
5	Q14444_CAPR1_HUMAN	CAPRIN1
5	Q58FF7_H90B3_HUMAN	HSP90AB3P
5	P49411_EFTU_HUMAN	TUFM
5	P04844_RPN2_HUMAN	RPN2
5	Q9NVP1_DDX18_HUMAN	DDX18
4	P09622_DLDH_HUMAN	DLD
4	Q14344_GNA13_HUMAN	GNA13
4	P62834_RAP1A_HUMAN	RAP1A
4	P04083_ANXA1_HUMAN	ANXA1
4	Q13283_G3BP1_HUMAN	G3BP1
4	Q07020_RL18_HUMAN	RPL18
4	O75400_PR40A_HUMAN	PRPF40A
4	Q9UJZ1_STML2_HUMAN	STOML2
4	Q96PY5_FMNL2_HUMAN	FMNL2
4	Q14699_RFTN1_HUMAN	RFTN1
4	Q58FF8_H90B2_HUMAN	HSP90AB2P
4	Q29RF7_PDS5A_HUMAN	PDS5A
4	P35609_ACTN2_HUMAN	ACTN2
4	Q14204_DYHC1_HUMAN	DYNC1H1
4	Q13148_TADBP_HUMAN	TARDBP
4	Q03001_DYST_HUMAN	DST
4	E9PAV3_NACAM_HUMAN	NACA
4	P83731_RL24_HUMAN	RPL24
4	Q3ZCQ8_TIM50_HUMAN	TIMM50
4	P05455_LA_HUMAN	SSB
4	Q02978_M2OM_HUMAN	SLC25A11
4	P63244_GBLP_HUMAN	GNB2L1
4	P62847_RS24_HUMAN	RPS24
4	Q9BU76_MMTA2_HUMAN	MMTAG2
4	P51991_ROA3_HUMAN	HNRNPA3
4	P00338_LDHA_HUMAN	LDHA
4	P55283_CADH4_HUMAN	CDH4
4	Q9UJC5_SH3L2_HUMAN	SH3BGRL2
4	P53007_TXTP_HUMAN	SLC25A1
4	Q9NY47_CA2D2_HUMAN	CACNA2D2
4	Q9UKS6_PACN3_HUMAN	PACSIN3
4	P14678_RSMB_HUMAN	SNRPB
4	P08133_ANXA6_HUMAN	ANXA6
4	Q8NHW5_RLA0L_HUMAN	RPLP0P6
4	O95816_BAG2_HUMAN	BAG2
4	O43809_CPSF5_HUMAN	NUDT21
4	P18754_RCC1_HUMAN	RCC1
4	B1AK88_B1AK88_HUMAN	CAPZB
4	P50990_TCPQ_HUMAN	CCT8
4	P26641_EF1G_HUMAN	EEF1G
4	P62805_H4_HUMAN	HIST1H4A
4	Q15717_ELAV1_HUMAN	ELAVL1
4	P62873_GBB1_HUMAN	GNB1
4	P22087_FBRL_HUMAN	FBL
4	P58107_EPIPL_HUMAN	EPPK1
4	P62277_RS13_HUMAN	RPS13
4	P46013_KI67_HUMAN	MKI67
4	Q10567_AP1B1_HUMAN	AP1B1
4	Q9Y230_RUVB2_HUMAN	RUVBL2
4	P11277_SPTB1_HUMAN	SPTB
4	Q01433_AMPD2_HUMAN	AMPD2
4	O15144_ARPC2_HUMAN	ARPC2
4	Q15058_KIF14_HUMAN	KIF14
4	P39019_RS19_HUMAN	RPS19
4	Q96CW1_AP2M1_HUMAN	AP2M1
4	P62249_RS16_HUMAN	RPS16
4	P06241_FYN_HUMAN	FYN
4	Q9Y3U8_RL36_HUMAN	RPL36
4	P55209_NP1L1_HUMAN	NAP1L1
4	Q06830_PRDX1_HUMAN	PRDX1
4	P62280_RS11_HUMAN	RPS11
4	P40429_RL13A_HUMAN	RPL13A
29	Q9BYX7_ACTBM_HUMAN	POTEKP
13	P63096_GNAI1_HUMAN	GNAI1
6	P62195_PRS8_HUMAN	PSMC5
5	P33778_H2B1B_HUMAN	HIST1H2BB
5	P62140_PP1B_HUMAN	PPP1CB
5	Q92828_COR2A_HUMAN	CORO2A
5	Q01081_U2AF1_HUMAN	U2AF1
5	P62899_RL31_HUMAN	RPL31
5	O75781_PALM_HUMAN	PALM
4	P63104_1433Z_HUMAN	YWHAZ
4	Q13561_DCTN2_HUMAN	DCTN2
4	O00148_DX39A_HUMAN	DDX39A
4	Q14956_GPNMB_HUMAN	GPNMB
4	Q9UMS4_PRP19_HUMAN	PRPF19
4	P51659_DHB4_HUMAN	HSD17B4
4	P11177_ODPB_HUMAN	PDHB
4	P07237_PDIA1_HUMAN	P4HB
4	Q9C0B5_ZDHC5_HUMAN	ZDHHC5
4	Q9UBX3_DIC_HUMAN	SLC25A10
4	Q9BQI0_AIF1L_HUMAN	AIF1L
4	P26038_MOES_HUMAN	MSN
4	Q9H4B7_TBB1_HUMAN	TUBB1
4	Q9HCP0_KC1G1_HUMAN	CSNK1G1
4	Q6UVK1_CSPG4_HUMAN	CSPG4
4	Q5SSJ5_HP1B3_HUMAN	HP1BP3
4	Q02539_H11_HUMAN	HIST1H1A
4	P52926_HMGA2_HUMAN	HMGA2
4	Q9UNN8_EPCR_HUMAN	PROCR
4	Q6NVV1_R13P3_HUMAN	RPL13AP3
4	Q9UNX3_RL26L_HUMAN	RPL26L1
3	Q8NC51_PAIRB_HUMAN	SERBP1
3	P67936_TPM4_HUMAN	TPM4
3	Q09028_RBBP4_HUMAN	RBBP4
3	Q9H0A0_NAT10_HUMAN	NAT10
3	Q86UE4_LYRIC_HUMAN	MTDH
3	P05997_CO5A2_HUMAN	COL5A2
3	O96008_TOM40_HUMAN	TOMM40
3	P40926_MDHM_HUMAN	MDH2
3	O75083_WDR1_HUMAN	WDR1
3	P50914_RL14_HUMAN	RPL14
3	Q9NQ29_LUC7L_HUMAN	LUC7L
3	Q08043_ACTN3_HUMAN	ACTN3
3	Q9BR76_COR1B_HUMAN	CORO1B
3	Q13277_STX3_HUMAN	STX3
3	Q16630_CPSF6_HUMAN	CPSF6
3	P11166_GTR1_HUMAN	SLC2A1
3	Q9Y277_VDAC3_HUMAN	VDAC3
3	P04792_HSPB1_HUMAN	HSPB1
3	Q9H0H5_RGAP1_HUMAN	RACGAP1
3	Q10589_BST2_HUMAN	BST2
3	Q92738_US6NL_HUMAN	USP6NL
3	Q9NXF1_TEX10_HUMAN	TEX10
3	Q13435_SF3B2_HUMAN	SF3B2
3	P51571_SSRD_HUMAN	SSR4
3	Q96DX4_RSPRY_HUMAN	RSPRY1
3	P05187_PPB1_HUMAN	ALPP
3	P48047_ATPO_HUMAN	ATP5O
3	Q15286_RAB35_HUMAN	RAB35
3	P10589_COT1_HUMAN	NR2F1
3	P25205_MCM3_HUMAN	MCM3
3	P07195_LDHB_HUMAN	LDHB
3	Q9NPE3_NOP10_HUMAN	NOP10
3	P07814_SYEP_HUMAN	EPRS
3	P46778_RL21_HUMAN	RPL21
3	Q02241_KIF23_HUMAN	KIF23
3	P42766_RL35_HUMAN	RPL35
3	Q14684_RRP1B_HUMAN	RRP1B
3	Q16891_MIC60_HUMAN	IMMT
3	Q9Y265_RUVB1_HUMAN	RUVBL1
3	Q15084_PDIA6_HUMAN	PDIA6
3	P55795_HNRH2_HUMAN	HNRNPH2
3	P56945_BCAR1_HUMAN	BCAR1
3	Q9NX63_MIC19_HUMAN	CHCHD3
3	P50395_GDIB_HUMAN	GDI2
3	Q96IZ0_PAWR_HUMAN	PAWR
3	Q01780_EXOSX_HUMAN	EXOSC10
3	P27797_CALR_HUMAN	CALR
3	P35251_RFC1_HUMAN	RFC1
3	Q99848_EBP2_HUMAN	EBNA1BP2
3	Q15366_PCBP2_HUMAN	PCBP2
3	O75477_ERLN1_HUMAN	ERLIN1
3	Q9BZE4_NOG1_HUMAN	GTPBP4
3	P38919_IF4A3_HUMAN	EIF4A3
3	Q8N1F7_NUP93_HUMAN	NUP93
3	P62318_SMD3_HUMAN	SNRPD3
3	Q05519_SRS11_HUMAN	SRSF11
3	P46776_RL27A_HUMAN	RPL27A
3	Q8IVW6_ARI3B_HUMAN	ARID3B
3	P05023_AT1A1_HUMAN	ATP1A1
3	O75695_XRP2_HUMAN	RP2
3	Q96PK6_RBM14_HUMAN	RBM14
3	Q01130_SRSF2_HUMAN	SRSF2
3	Q96AG4_LRC59_HUMAN	LRRC59
3	P62269_RS18_HUMAN	RPS18
3	P24539_AT5F1_HUMAN	ATP5F1
3	O75964_ATP5L_HUMAN	ATP5L
3	P61353_RL27_HUMAN	RPL27
3	P09038_FGF2_HUMAN	FGF2
3	Q02543_RL18A_HUMAN	RPL18A
3	P46777_RL5_HUMAN	RPL5
3	Q969P6_TOP1M_HUMAN	TOP1MT
4	Q9H0D6_XRN2_HUMAN	XRN2
3	P05198_IF2A_HUMAN	EIF2S1
3	Q96FS4_SIPA1_HUMAN	SIPA1
3	P04075_ALDOA_HUMAN	ALDOA
3	Q9Y224_CN166_HUMAN	C14orf166
3	Q8NFJ5_RAI3_HUMAN	GPRC5A
3	Q53TN4_CYBR1_HUMAN	CYBRD1
3	P61026_RAB10_HUMAN	RAB10
3	P05386_RLA1_HUMAN	RPLP1
3	Q562R1_ACTBL_HUMAN	ACTBL2
3	Q12849_GRSF1_HUMAN	GRSF1
3	Q9UBI6_GBG12_HUMAN	GNG12
3	Q9UDY2_ZO2_HUMAN	TJP2
2	Q5T9A4_ATD3B_HUMAN	ATAD3B
2	P62841_RS15_HUMAN	RPS15
2	Q9NS69_TOM22_HUMAN	TOMM22
2	Q99856_ARI3A_HUMAN	ARID3A
2	P09661_RU2A_HUMAN	SNRPA1
2	Q86V81_THOC4_HUMAN	ALYREF
2	Q01844_EWS_HUMAN	EWSR1
2	O60341_KDM1A_HUMAN	KDM1A
2	O95299_NDUAA_HUMAN	NDUFA10
2	P16401_H15_HUMAN	HIST1H1B
2	P30050_RL12_HUMAN	RPL12
2	Q96S97_MYADM_HUMAN	MYADM
2	Q9BYG3_MK67I_HUMAN	NIFK
2	P62913_RL11_HUMAN	RPL11
2	A0A0A0MRM8_A0A0A0MRM8_HUMAN	MYO6
2	P78371_TCPB_HUMAN	CCT2
2	P31150_GDIA_HUMAN	GDI1
2	Q14257_RCN2_HUMAN	RCN2
2	P35241_RADI_HUMAN	RDX
2	Q15637_SF01_HUMAN	SF1
2	Q9UJQ4_SALL4_HUMAN	SALL4
2	P29692_EF1D_HUMAN	EEF1D
2	Q7Z589_EMSY_HUMAN	EMSY
2	Q12996_CSTF3_HUMAN	CSTF3
2	Q9NUU7_DD19A_HUMAN	DDX19A
2	Q8N3R9_MPP5_HUMAN	MPP5
2	Q9BZZ5_API5_HUMAN	API5
2	Q13011_ECH1_HUMAN	ECH1
2	Q08J23_NSUN2_HUMAN	NSUN2
2	Q04837_SSBP_HUMAN	SSBP1
2	Q9NX24_NHP2_HUMAN	NHP2
2	Q14160_SCRIB_HUMAN	SCRIB
2	Q5T280_CI114_HUMAN	C9orf114
2	O00303_EIF3F_HUMAN	EIF3F
2	Q9BUJ2_HNRL1_HUMAN	HNRNPUL1
2	P62306_RUXF_HUMAN	SNRPF
2	P06493_CDK1_HUMAN	CDK1
2	Q9Y678_COPG1_HUMAN	COPG1
2	P61586_RHOA_HUMAN	RHOA
2	P16403_H12_HUMAN	HIST1H1C
2	Q8WUU5_GATD1_HUMAN	GATAD1
2	P11532_DMD_HUMAN	DMD
2	P21281_VATB2_HUMAN	ATP6V1B2
2	P56192_SYMC_HUMAN	MARS
2	P62987_RL40_HUMAN	UBA52
2	P33992_MCM5_HUMAN	MCM5
2	Q9P2I0_CPSF2_HUMAN	CPSF2
2	Q14697_GANAB_HUMAN	GANAB
2	P48643_TCPE_HUMAN	CCT5
2	P17096_HMGA1_HUMAN	HMGA1
2	Q15050_RRS1_HUMAN	RRS1
2	Q8IY81_SPB1_HUMAN	FTSJ3
2	P62158_CALM_HUMAN	CALM1
2	Q2VIR3_IF2GL_HUMAN	EIF2S3L
2	O94875_SRBS2_HUMAN	SORBS2
2	Q99459_CDC5L_HUMAN	CDC5L
2	P36383_CXG1_HUMAN	GJC1
2	P49792_RBP2_HUMAN	RANBP2
2	Q9HAV4_XPO5_HUMAN	XPO5
2	P17661_DESM_HUMAN	DES
2	Q10570_CPSF1_HUMAN	CPSF1
2	Q9NY35_CLDN1_HUMAN	CLDND1
2	P47914_RL29_HUMAN	RPL29
2	Q14157_UBP2L_HUMAN	UBAP2L
2	Q9UBP9_GULP1_HUMAN	GULP1
2	P60953_CDC42_HUMAN	CDC42
2	P62304_RUXE_HUMAN	SNRPE
2	P49959_MRE11_HUMAN	MRE11A
2	P46783_RS10_HUMAN	RPS10
2	P62258_1433E_HUMAN	YWHAE
2	Q15046_SYK_HUMAN	KARS
2	Q16658_FSCN1_HUMAN	FSCN1
2	Q9UQ80_PA2G4_HUMAN	PA2G4
2	P61254_RL26_HUMAN	RPL26
2	P29401_TKT_HUMAN	TKT
2	Q9Y4W6_AFG32_HUMAN	AFG3L2
2	Q99613_EIF3C_HUMAN	EIF3C
2	O14979_HNRDL_HUMAN	HNRNPDL
2	Q99501_GA2L1_HUMAN	GAS2L1
2	P23470_PTPRG_HUMAN	PTPRG
2	P07737_PROF1_HUMAN	PFN1
2	Q32MZ4_LRRF1_HUMAN	LRRFIP1
2	Q92616_GCN1L_HUMAN	GCN1L1
2	P61221_ABCE1_HUMAN	ABCE1
2	Q53GS9_SNUT2_HUMAN	USP39
2	P54136_SYRC_HUMAN	RARS
2	P55884_EIF3B_HUMAN	EIF3B
2	Q96L21_RL10L_HUMAN	RPL10L
2	P18669_PGAM1_HUMAN	PGAM1
2	Q6P4F7_RHGBA_HUMAN	ARHGAP11A
2	P63000_RAC1_HUMAN	RAC1
2	Q96C36_P5CR2_HUMAN	PYCR2
2	Q8WUH6_TM263_HUMAN	TMEM263
2	P35659_DEK_HUMAN	DEK
2	O15446_RPA34_HUMAN	CD3EAP
2	P31946_1433B_HUMAN	YWHAB
2	P36776_LONM_HUMAN	LONP1
2	P27105_STOM_HUMAN	STOM
2	Q9NWB1_RFOX1_HUMAN	RBFOX1
2	P62937_PPIA_HUMAN	PPIA
2	P06744_G6PI_HUMAN	GPI
2	P49756_RBM25_HUMAN	RBM25
2	P04216_THY1_HUMAN	THY1
2	Q86XJ1_GA2L3_HUMAN	GAS2L3
2	O15511_ARPC5_HUMAN	ARPC5
2	O94973_AP2A2_HUMAN	AP2A2
2	P42285_SK2L2_HUMAN	SKIV2L2
2	O95373_IPO7_HUMAN	IPO7
2	P12004_PCNA_HUMAN	PCNA
2	P35613_BASI_HUMAN	BSG
2	O00560_SDCB1_HUMAN	SDCBP
2	Q08170_SRSF4_HUMAN	SRSF4
2	P34931_HS71L_HUMAN	HSPA1L
2	P08631_HCK_HUMAN	HCK
2	Q13428_TCOF_HUMAN	TCOF1
2	P55060_XPO2_HUMAN	CSE1L
2	Q9Y2W1_TR150_HUMAN	THRAP3
2	P55084_ECHB_HUMAN	HADHB
2	O75494_SRS10_HUMAN	SRSF10
2	O00214_LEG8_HUMAN	LGALS8
2	Q7Z5G4_GOGA7_HUMAN	GOLGA7
2	O60437_PEPL_HUMAN	PPL
2	Q13247_SRSF6_HUMAN	SRSF6
2	Q96EY1_DNJA3_HUMAN	DNAJA3
2	Q9UI12_VATH_HUMAN	ATP6V1H
2	Q86UP2_KTN1_HUMAN	KTN1
2	Q9UNQ2_DIM1_HUMAN	DIMT1
2	P24752_THIL_HUMAN	ACAT1
2	Q2TB90_HKDC1_HUMAN	HKDC1
2	A8MWD9_RUXGL_HUMAN	SNRPGP15
2	Q96QV6_H2A1A_HUMAN	HIST1H2AA
2	P42025_ACTY_HUMAN	ACTR1B
2	P49207_RL34_HUMAN	RPL34
2	P84103_SRSF3_HUMAN	SRSF3
2	Q8IV48_ERI1_HUMAN	ERI1
2	O43684_BUB3_HUMAN	BUB3
2	P02511_CRYAB_HUMAN	CRYAB
2	P18077_RL35A_HUMAN	RPL35A
2	P38159_RBMX_HUMAN	RBMX
2	P61604_CH10_HUMAN	HSPE1
2	P08579_RU2B_HUMAN	SNRPB2
2	P32322_P5CR1_HUMAN	PYCR1
2	P46779_RL28_HUMAN	RPL28
2	P26358_DNMT1_HUMAN	DNMT1
2	P83881_RL36A_HUMAN	RPL36A
2	Q96A08_H2B1A_HUMAN	HIST1H2BA
2	P83111_LACTB_HUMAN	LACTB
2	P61927_RL37_HUMAN	RPL37
2	Q9NY12_GAR1_HUMAN	GAR1
2	P12931_SRC_HUMAN	SRC
4	Q969Q0_RL36L_HUMAN	RPL36AL
3	P68363_TBA1B_HUMAN	TUBA1B
3	Q9NZR1_TMOD2_HUMAN	TMOD2
3	P14136_GFAP_HUMAN	GFAP
2	P50552_VASP_HUMAN	VASP
2	Q9Y262_EIF3L_HUMAN	EIF3L
2	P31689_DNJA1_HUMAN	DNAJA1
2	Q7Z5K2_WAPL_HUMAN	WAPAL
2	P04908_H2A1B_HUMAN	HIST1H2AB
2	O95433_AHSA1_HUMAN	AHSA1
2	P62861_RS30_HUMAN	FAU
2	Q2TB18_ASTE1_HUMAN	ASTE1
2	P31146_COR1A_HUMAN	CORO1A
1	Q9BQ39_DDX50_HUMAN	DDX50
1	P50148_GNAQ_HUMAN	GNAQ
1	Q9UN86_G3BP2_HUMAN	G3BP2
1	H3BQK9_H3BQK9_HUMAN	MACF1
1	P08047_SP1_HUMAN	SP1
1	P17858_PFKAL_HUMAN	PFKL
1	Q15287_RNPS1_HUMAN	RNPS1
1	Q96EP5_DAZP1_HUMAN	DAZAP1
1	S4R341_S4R341_HUMAN	NOLC1
1	P49761_CLK3_HUMAN	CLK3
1	Q9BUF5_TBB6_HUMAN	TUBB6
1	P09972_ALDOC_HUMAN	ALDOC
1	P12236_ADT3_HUMAN	SLC25A6
1	Q8WXI9_P66B_HUMAN	GATAD2B
1	P13674_P4HA1_HUMAN	P4HA1
1	Q16625_OCLN_HUMAN	OCLN
1	O95104_SFR15_HUMAN	SCAF4
1	Q7L2E3_DHX30_HUMAN	DHX30
1	P05387_RLA2_HUMAN	RPLP2
1	Q13501_SQSTM_HUMAN	SQSTM1
1	Q9BPX5_ARP5L_HUMAN	ARPC5L
1	P32243_OTX2_HUMAN	OTX2
1	D6RBZ0_D6RBZ0_HUMAN	HNRNPAB
1	Q9Y250_LZTS1_HUMAN	LZTS1
1	P30041_PRDX6_HUMAN	PRDX6
1	P55786_PSA_HUMAN	NPEPPS
1	P35268_RL22_HUMAN	RPL22
1	Q14642_I5P1_HUMAN	INPP5A
1	P0CW22_RS17L_HUMAN	RPS17L
1	Q9BYG5_PAR6B_HUMAN	PARD6B
1	Q9Y2L1_RRP44_HUMAN	DIS3
1	Q6ZN40_Q6ZN40_HUMAN	TPM1
1	Q7Z2T5_TRM1L_HUMAN	TRMT1L
1	O75923_DYSF_HUMAN	DYSF
1	P61981_1433G_HUMAN	YWHAG
1	Q01105_SET_HUMAN	SET
1	P57088_TMM33_HUMAN	TMEM33
1	P60981_DEST_HUMAN	DSTN
1	Q9Y285_SYFA_HUMAN	FARSA
1	Q8N7R7_CCYL1_HUMAN	CCNYL1
1	Q12873_CHD3_HUMAN	CHD3
1	P52701_MSH6_HUMAN	MSH6
1	Q12792_TWF1_HUMAN	TWF1
1	Q9UEY8_ADDG_HUMAN	ADD3
1	P61313_RL15_HUMAN	RPL15
1	P62995_TRA2B_HUMAN	TRA2B
1	P82650_RT22_HUMAN	MRPS22
1	P14859_PO2F1_HUMAN	POU2F1
1	E5RFV3_E5RFV3_HUMAN	SREK1
1	P27348_1433T_HUMAN	YWHAQ
1	P30153_2AAA_HUMAN	PPP2R1A
1	O00232_PSD12_HUMAN	PSMD12
1	P63208_SKP1_HUMAN	SKP1
1	P62854_RS26_HUMAN	RPS26
1	J3KS54_J3KS54_HUMAN	FLII
1	P53618_COPB_HUMAN	COPB1
1	P62314_SMD1_HUMAN	SNRPD1
1	P39748_FEN1_HUMAN	FEN1
1	Q92552_RT27_HUMAN	MRPS27
1	Q96QT6_PHF12_HUMAN	PHF12
1	Q9Y3L5_RAP2C_HUMAN	RAP2C
1	Q8WTT2_NOC3L_HUMAN	NOC3L
1	P09012_SNRPA_HUMAN	SNRPA
1	O00571_DDX3X_HUMAN	DDX3X
1	Q96Q45_TM237_HUMAN	TMEM237
1	Q03060_CREM_HUMAN	CREM
1	P63173_RL38_HUMAN	RPL38
1	P36543_VATE1_HUMAN	ATP6V1E1
1	B7ZW38_HNRC3_HUMAN	HNRNPCL3
1	P78524_ST5_HUMAN	ST5
1	P60174_TPIS_HUMAN	TPI1
1	Q9BWF3_RBM4_HUMAN	RBM4
1	P47897_SYQ_HUMAN	QARS
1	Q93009_UBP7_HUMAN	USP7
1	O00422_SAP18_HUMAN	SAP18
1	P17812_PYRG1_HUMAN	CTPS1
1	H7BZJ3_H7BZJ3_HUMAN	PDIA3
1	Q8IXQ5_KLHL7_HUMAN	KLHL7
1	Q5C9Z4_NOM1_HUMAN	NOM1
1	P24534_EF1B_HUMAN	EEF1B2
1	P06756_ITAV_HUMAN	ITGAV
1	Q15056_IF4H_HUMAN	EIF4H
1	P43307_SSRA_HUMAN	SSR1
1	O94906_PRP6_HUMAN	PRPF6
1	P05556_ITB1_HUMAN	ITGB1
1	Q9UQB3_CTND2_HUMAN	CTNND2
1	P12277_KCRB_HUMAN	CKB
1	Q16795_NDUA9_HUMAN	NDUFA9
1	O60264_SMCA5_HUMAN	SMARCA5
1	Q9Y295_DRG1_HUMAN	DRG1
1	P51610_HCFC1_HUMAN	HCFC1
1	P82979_SARNP_HUMAN	SARNP
1	K7EM38_K7EM38_HUMAN	ACTG1
1	Q9BTT6_LRRC1_HUMAN	LRRC1
1	P61619_S61A1_HUMAN	SEC61A1
1	Q08945_SSRP1_HUMAN	SSRP1
1	Q99460_PSMD1_HUMAN	PSMD1
1	H0Y704_H0Y704_HUMAN	ZNF185
1	Q12891_HYAL2_HUMAN	HYAL2
1	P61513_RL37A_HUMAN	RPL37A
1	Q92522_H1X_HUMAN	H1FX
1	Q99575_POP1_HUMAN	POP1
1	P23258_TBG1_HUMAN	TUBG1
1	Q9Y5L0_TNPO3_HUMAN	TNPO3
1	P98179_RBM3_HUMAN	RBM3
1	O15091_MRRP3_HUMAN	KIAA0391
1	Q71UM5_RS27L_HUMAN	RPS27L
1	P36873_PP1G_HUMAN	PPP1CC
1	Q9UJW0_DCTN4_HUMAN	DCTN4
1	P08582_TRFM_HUMAN	MFI2
1	O15371_EIF3D_HUMAN	EIF3D
1	Q9NYF8_BCLF1_HUMAN	BCLAF1
1	Q12888_TP53B_HUMAN	TP53BP1
1	O94905_ERLN2_HUMAN	ERLIN2
1	Q8N7H5_PAF1_HUMAN	PAF1
1	Q8IVF2_AHNK2_HUMAN	AHNAK2
1	Q71RC2_LARP4_HUMAN	LARP4
1	Q13185_CBX3_HUMAN	CBX3
1	Q9P258_RCC2_HUMAN	RCC2
1	P40937_RFC5_HUMAN	RFC5
1	Q14165_MLEC_HUMAN	MLEC
1	Q9Y5A9_YTHD2_HUMAN	YTHDF2
1	Q9BZL4_PP12C_HUMAN	PPP1R12C
1	C9JE82_C9JE82_HUMAN	CACNA2D2
1	P08195_4F2_HUMAN	SLC3A2
1	Q9Y3C1_NOP16_HUMAN	NOP16
1	P42677_RS27_HUMAN	RPS27
1	KV2A7_MOUSE
1	Q13547_HDAC1_HUMAN	HDAC1
1	O95980_RECK_HUMAN	RECK
1	Q9H2D6_TARA_HUMAN	TRIOBP
1	O76031_CLPX_HUMAN	CLPX
1	Q8WXA9_SREK1_HUMAN	SREK1
1	P35249_RFC4_HUMAN	RFC4
1	P43487_RANG_HUMAN	RANBP1
1	Q6P9B6_TLDC1_HUMAN	TLDC1
1	Q9Y5Q9_TF3C3_HUMAN	GTF3C3
1	P78344_IF4G2_HUMAN	EIF4G2
1	P21291_CSRP1_HUMAN	CSRP1
1	Q9UNL2_SSRG_HUMAN	SSR3
1	P10646_TFPI1_HUMAN	TFPI
1	P62333_PRS10_HUMAN	PSMC6
1	Q99439_CNN2_HUMAN	CNN2
1	Q8NI27_THOC2_HUMAN	THOC2
1	Q5IJ48_CRUM2_HUMAN	CRB2
1	P13987_CD59_HUMAN	CD59
1	Q92598_HS105_HUMAN	HSPH1
1	A6NHR9_SMHD1_HUMAN	SMCHD1
1	P06312_KV401_HUMAN	IGKV4-1
1	P31930_QCR1_HUMAN	UQCRC1
1	Q8N3U4_STAG2_HUMAN	STAG2
1	Q8WU90_ZC3HF_HUMAN	ZC3H15
1	Q9BY77_PDIP3_HUMAN	POLDIP3
1	P12270_TPR_HUMAN	TPR
1	Q16352_AINX_HUMAN	INA
1	Q13601_KRR1_HUMAN	KRR1
1	P82933_RT09_HUMAN	MRPS9
1	P55769_NH2L1_HUMAN	NHP2L1
1	P62888_RL30_HUMAN	RPL30
1	Q14152_EIF3A_HUMAN	EIF3A
1	Q5TCU3_Q5TCU3_HUMAN	TPM2
1	Q16527_CSRP2_HUMAN	CSRP2
1	P68371_TBB4B_HUMAN	TUBB4B
1	P60900_PSA6_HUMAN	PSMA6
1	Q13416_ORC2_HUMAN	ORC2
1	Q13492_PICAL_HUMAN	PICALM
1	Q00587_BORG5_HUMAN	CDC42EP1
1	Q9Y297_FBW1A_HUMAN	BTRC
1	Q9NX40_OCAD1_HUMAN	OCIAD1
1	P51153_RAB13_HUMAN	RAB13
1	Q8IWE4_DCNL3_HUMAN	DCUN1D3
1	O43670_ZN207_HUMAN	ZNF207
1	P18827_SDC1_HUMAN	SDC1
1	Q5JNZ5_RS26L_HUMAN	RPS26P11
1	Q9BYI3_HYCCI_HUMAN	FAM126A
1	O43237_DC1L2_HUMAN	DYNC1LI2
1	P42696_RBM34_HUMAN	RBM34
1	Q9H1Y3_OPN3_HUMAN	OPN3
1	O75717_WDHD1_HUMAN	WDHD1
1	Q14839_CHD4_HUMAN	CHD4
1	P34932_HSP74_HUMAN	HSPA4
1	P50995_ANX11_HUMAN	ANXA11
1	Q9P2E9_RRBP1_HUMAN	RRBP1
1	P04181_OAT_HUMAN	OAT
1	Q14847_LASP1_HUMAN	LASP1
1	Q9NP64_NO40_HUMAN	ZCCHC17
1	Q9UBC5_MYO1A_HUMAN	MYO1A
1	Q9Y3D9_RT23_HUMAN	MRPS23
1	O00231_PSD11_HUMAN	PSMD11
1	P25490_TYY1_HUMAN	YY1
1	P29372_3MG_HUMAN	MPG
1	P18583_SON_HUMAN	SON
1	P41252_SYIC_HUMAN	IARS
1	Q8N163_CCAR2_HUMAN	CCAR2
1	P23526_SAHH_HUMAN	AHCY
1	Q14568_HS902_HUMAN	HSP90AA2
1	Q9NWT8_AKIP_HUMAN	AURKAIP1
1	Q9H936_GHC1_HUMAN	SLC25A22
1	P48651_PTSS1_HUMAN	PTDSS1
1	HVM27_MOUSE
1	P62910_RL32_HUMAN	RPL32
1	P53985_MOT1_HUMAN	SLC16A1
1	Q9Y3B4_SF3B6_HUMAN	SF3B6
1	P37108_SRP14_HUMAN	SRP14
1	P49006_MRP_HUMAN	MARCKSL1
1	P99999_CYC_HUMAN	CYCS
1	Q86YV0_RASL3_HUMAN	RASAL3
1	Q96RT1_LAP2_HUMAN	ERBB2IP
1	P62491_RB11A_HUMAN	RAB11A
1	P10515_ODP2_HUMAN	DLAT
1	P54709_AT1B3_HUMAN	ATP1B3
1	P20042_IF2B_HUMAN	EIF2S2
1	P48681_NEST_HUMAN	NES
1	Q9Y6X4_F169A_HUMAN	FAM169A
1	O75390_CISY_HUMAN	CS
1	Q9UFC0_LRWD1_HUMAN	LRWD1
1	P00846_ATP6_HUMAN	MT-ATP6
1	Q9HAV0_GBB4_HUMAN	GNB4
1	Q8N684_CPSF7_HUMAN	CPSF7
1	Q4KMQ1_TPRN_HUMAN	TPRN
1	P15313_VATB1_HUMAN	ATP6V1B1
1	Q9NZ01_TECR_HUMAN	TECR
1	Q9NPB6_PAR6A_HUMAN	PARD6A
1	P35998_PRS7_HUMAN	PSMC2
1	P14868_SYDC_HUMAN	DARS
1	P09769_FGR_HUMAN	FGR
1	Q8N9Q2_SR1IP_HUMAN	SREK1IP1
1	Q9Y5I0_PCDAD_HUMAN	PCDHA13
1	Q9Y512_SAM50_HUMAN	SAMM50
1	O14556_G3PT_HUMAN	GAPDHS
1	P11279_LAMP1_HUMAN	LAMP1
1	Q96FF9_CDCA5_HUMAN	CDCA5
1	P00403_COX2_HUMAN	MT-CO2
1	Q8WWI1_LMO7_HUMAN	LMO7
1	Q8NI36_WDR36_HUMAN	WDR36
1	P02458_CO2A1_HUMAN	COL2A1
1	Q9P0V9_SEP10_HUMAN	2016-09-10
1	Q5JTV8_TOIP1_HUMAN	TOR1AIP1
1	O43290_SNUT1_HUMAN	SART1
1	P07305_H10_HUMAN	H1F0
1	A6NGH7_CC160_HUMAN	CCDC160
1	P11233_RALA_HUMAN	RALA
1	O43175_SERA_HUMAN	PHGDH
1	P56385_ATP5I_HUMAN	ATP5I
1	O76094_SRP72_HUMAN	SRP72
1	P27824_CALX_HUMAN	CANX
1	Q06187_BTK_HUMAN	BTK
1	Q8N6Q3_CD177_HUMAN	CD177
1	Q16695_H31T_HUMAN	HIST3H3
1	Q96AH8_RAB7B_HUMAN	RAB7B
1	Q8NEP7_KLDC9_HUMAN	KLHDC9
1	O15143_ARC1B_HUMAN	ARPC1B
1	Q58FF3_ENPLL_HUMAN	HSP90B2P
1	Q15904_VAS1_HUMAN	ATP6AP1
1	P26927_HGFL_HUMAN	MST1
1	P46060_RAGP1_HUMAN	RANGAP1
1	Q9H9B4_SFXN1_HUMAN	SFXN1
1	P05108_CP11A_HUMAN	CYP11A1
1	Q8N140_EID3_HUMAN	EID3
1	P56373_P2RX3_HUMAN	P2RX3
1	Q86UP8_GTD2A_HUMAN	GTF2IRD2
1	Q8WVC0_LEO1_HUMAN	LEO1
1	P62851_RS25_HUMAN	RPS25
